# Supplementary material for: Predictors of maternal and newborn health service utilization across the continuum of care in Ethiopia: A multilevel analysis
Source: PLoS One. 2022 Feb 25;17(2):e0264612. doi: 10.1371/journal.pone.0264612 (PMC8880850; doi:10.1371/journal.pone.0264612)
Supplement: S2 Appendix — This is survey data with variables and their values we used for the analysis. (XLS) [file pone.0264612.s002.xls]

## Sheet: S1 Appendix
re	woreda	q103_date	gender	q106_w0_11	q108_w0_11	q202	q203	q204	q205	q206	q207	q207oth	q208	q209	q205h	q206h	q210	q210a	q211	q212	q213	q214	q215	q216d_qualify	q216d	q216m	everstillbirth	lyearstillbirth	q217m	q217f	q217t	q217hhtot	q217chlsch	q218	q218oth	q219_comp	q219h	q219m	q220	q221	q221oth	q222	q222oth	q223	q223oth	q225	q225oth	q226	q226oth
SNNP	Adiyo	2017-11-14	1	0	2	20	95	1	1	4	1		1	1	1	7	19	99	1	1	20	2					2		1	0	1	6	1	6		2	0	20	0			1		1		5		3
SNNP	Adiyo	2017-11-13	0	3	2	25	95	2			3		1	1	2		11	26	4	4	18	2					1	2	2	2	4	5	1	9		2	0	15	0			4				1		3
SNNP	Adiyo	2017-11-13	0	3	1	23	95	1	1	14	1		1	1	1	14	21	25	1	1	23	2					2		0	1	1	4	3	3		2	0	20	1	1		1		1		5		3
SNNP	Adiyo	2017-11-14	0	9	1	21	95	1	1	10	1		1	1	1	14	15	99	2	2	18	2					2		1	1	2	4	2	6		2	0	25	0			1		1		5		3
SNNP	Adiyo	2017-11-14	1	10	1	21	95	1	1	7	1		1	1	1	5	18	25	2	2	19	2					2		1	1	2	4	3	3		2	0	10	0			1		1		5		3
SNNP	Adiyo	2017-11-13	1	0	2	23	95	1	1	9	1		1	1	1	9	11	30	2	2	19	2					2		1	1	2	5	1	9		2	0	15	0			1		1		5		3
SNNP	Adiyo	2017-11-13	1	3	1	23	95	2			1		1	1	2		20	20	6	6	21	1	1				2		4	2	6	9	1	9		2	0	10	0			1		1		5		3
SNNP	Adiyo	2017-11-14	1	6	2	35	95	2			1		1	1	2		20	99	4	4	21	1	1				2		4	0	4	6	3	9		2	0	10	0			4				1		3
SNNP	Adiyo	2017-11-14	1	2	2	25	95	2			1		1	1	1	10	11	27	6	6	20	2					2		4	2	6	8	1	9		2	0	2	0			1		1		5		3
SNNP	Adiyo	2017-11-12	1	11	2	38	95	2			1		1	1	2		21	99	5	5	22	1	1				2		2	1	3	5	3	9		2	0	30	0			1		1		5		3
SNNP	Adiyo	2017-11-13	0	2	2	20	95	2			1		1	1	1	3	18	99	1	1	20	2					2		0	1	1	3	3	3		2	0	10	0			1		1		5		3
SNNP	Adiyo	2017-11-14	1	5	1	30	95	1	1	3	1		1	1	1	5	17	99	4	4	19	2					2		1	3	4	7	1	6		2	0	40	0			1		1		5		3
Tigray	Ahferom	2017-11-04	0	8	1	22	95	1	1	7	1		1	1	2		19	23	1	1	21	2					2		0	1	1	3	3	6		2	0	30	1	6		4				5		4
Tigray	Ahferom	2017-11-04	1	1	2	19	95	2			1		1	1	1	4	17	20	2	2	18	2					1	2	1	0	1	3	3	6		2	0	30	0			4				1		4
Tigray	Ahferom	2017-11-03	0	11	2	28	95	1	1	7	1		1	1	1	10	18	99	3	3	19	2					2		1	2	3	6	3	6		2	0	30	0			1		1		5		4
Tigray	Ahferom	2017-11-04	1	1	2	30	95	1	1	3	1		1	1	2		20	21	3	3	22	2					2		2	1	3	5	1	6		2	0	20	1	6		4				5		4
Tigray	Ahferom	2017-11-03	0	9	1	22	95	1	1	8	1		1	1	1	9	17	99	2	2	18	2					2		0	2	2	4	3	6		2	0	30	0			1		1		1		4
Tigray	Ahferom	2017-11-03	0	1	2	38	95	1	1	4	1		1	1	1	8	16	22	7	7	19	2					2		3	4	7	9	2	6		2	0	20	1	6		4				5		4
Tigray	Ahferom	2017-11-04	1	6	2	25	95	1	1	6	1		1	1	1	8	20	99	2	2	21	2					2		1	1	2	4	3	6		2	0	30	0			1		1		5		4
Tigray	Ahferom	2017-11-03	0	1	2	38	95	2			1		2						4	4	25	2					2		1	3	4	5	1	6		98	0	0	1	6		4				1		4
Tigray	Ahferom	2017-11-04	0	4	2	29	95	2			1		1	1	1	2	15	30	6	6	17	2					2		2	3	5	7	1	6		2	0	35	0			1		1		1		4
Tigray	Ahferom	2017-11-03	1	4	2	25	95	1	1	15	1		1	1	1	10	24	99	1	1	25	2					2		2	0	2	4	3	6		2	1	0	0			4				5		4
Tigray	Ahferom	2017-11-03	0	10	1	32	95	1	1	4	1		1	1	2		18	99	5	5	20	2					2		3	2	5	7	1	6		2	1	0	0			4				5		4
Tigray	Ahferom	2017-11-03	1	9	1	30	10	2			1		1	1	2		25	31	2	2	30	2					2		1	1	2	4	3	6		2	0	10	1	6		1		1		5		4
Tigray	Ahferom	2017-11-05	1	9	1	35	95	1	1	7	1		1	1	1	8	18	23	5	5	21	2					2		2	3	5	7	3	6		2	0	15	1	2		1		1		5		4
Tigray	Ahferom	2017-11-05	1	1	1	28	95	1	1	6	1		1	1	1	8	19	28	3	3	20	2					2		3	0	3	7	1	6		2	0	5	1	2		1		1		5		4
Tigray	Ahferom	2017-11-05	0	11	1	22	95	1	1	10	1		1	1	1	7	17	22	1	1	21	2					2		0	1	1	5	3	6		2	0	30	0			4				5		4
Tigray	Ahferom	2017-11-06	0	10	1	19	95	1	1	8	1		1	1	1	10	17	99	1	1	18	2					2		0	1	1	3	3	9		2	0	30	1	2		1		1		5		4
Tigray	Ahferom	2017-11-06	0	10	1	19	95	1	1	8	1		1	1	1	10	17	26	1	1	18	2					2		0	1	1	3	3	9		2	0	30	1	2		1		1		5		4
Tigray	Ahferom	2017-11-05	0	1	1	25	95	1	1	7	1		1	1	1	7	18	19	5	3	19	2					2		2	1	3	7	1	6		2	0	30	1	2		1		1		5		4
Tigray	Ahferom	2017-11-06	1	5	1	20	95	1	1	10	1		1	2	1	10	18	22	1	1	19	2					2		1	0	1	5	3	6		2	0	30	1	2		1		1		5		4
Tigray	Ahferom	2017-11-06	1	7	1	45	95	2			1		1	1	1	9	15	18	9	8	17	2					2		5	3	8	10	1	6		2	0	30	0			1		1		5		4
Tigray	Ahferom	2017-11-05	1	6	1	31	95	2			1		1	1	1	4	25	30	4	4	26	2					2		2	2	4	10	3	6		2	0	20	1	2		4				5		4
Tigray	Ahferom	2017-11-05	1	1	1	25	95	1	1	10	1		1	1	1	10	17	20	3	3	18	1	1				2		2	1	3	5	1	6		2	0	10	1	2		1		1		5		4
Tigray	Ahferom	2017-11-05	0	7	1	27	95	1	1	8	1		1	1	1	8	22	23	3	3	24	2					1	2	3	0	3	7	1	6		2	0	25	1	2		1		1		5		4
Tigray	Ahferom	2017-11-05	1	11	1	19	95	1	1	10	1		1	1	2		18	26	1	1	19	2					2		1	0	1	3	3	6		2	0	30	1	2		4				5		4
Tigray	Ahferom	2017-11-07	1	2	1	26	95	1	1	10	1		1	1	1	8	21	23	2	2	22	2					2		2	0	2	4	3	3		2	0	5	0			1		1		5		4
Tigray	Ahferom	2017-11-07	1	7	1	32	95	1	1	10	1		1	1	1	9	26	30	2	2	27	2					2		2	0	2	4	1	3		98	0	0	0			4				5		4
Tigray	Ahferom	2017-11-07	1	4	1	38	95	2			1		1	1	2		14	20	5	4	18	2					1	2	2	2	4	6	1	2			0	0	0			1		1		5		4
Tigray	Ahferom	2017-11-07	1	1	2	20	95	1	1	10	1		1	1	1	10	19	25	1	1	20	2					2		1	0	1	5	1	2			0	0	0			1		1		5		4
Tigray	Ahferom	2017-11-07	1	9	1	27	95	1	1	12	1		1	1	1	10	15	22	2	2	16	2					2		1	1	2	3	1	2			0	0	0			1		1		5		4
Tigray	Ahferom	2017-11-07	0	4	1	27	95	1	1	10	1		1	1	1	10	25	29	1	1	27	2					2		0	1	1	3	3	2			0	0	1	2		4				5		4
Tigray	Ahferom	2017-11-07	0	4	1	21	95	1	1	10	1		1	1	1	8	20	31	1	1	21	2					2		0	1	1	3	3	2			0	0	1	2		4				5		4
Tigray	Ahferom	2017-11-07	1	2	1	33	95	1	1	7	1		1	1	1	7	15	21	4	4	23	2					2		2	2	4	7	1	3		98	0	0	0			4				5		4
Tigray	Ahferom	2017-11-07	0	1	1	30	95	1	1	3	1		1	1	1	9	16	30	3	3	18	2					2		1	2	3	6	1	1			0	0	0			2		2		5		4
Tigray	Ahferom	2017-11-07	0	1	1	25	95	1	1	10	1		1	1	1	14	23	99	1	1	25	2					2		0	1	1	4	3	2			0	0	0			1		1		5		8
Tigray	Ahferom	2017-11-07	1	2	1	33	95	1	1	5	1		1	1	1	8	18	30	4	3	22	2					2		2	1	3	6	1	2			0	0	0			1		1		5		4
Tigray	Ahferom	2017-11-07	1	9	1	24	95	1	1	10	1		1	1	1	8	22	40	1	1	21	2					2		1	0	1	3	3	3		2	0	10	1	1		1		1		5		4
Tigray	Ahferom	2017-11-03	0	6	1	28	95	1	1	10	1		1	1	1	8	20	22	3	3	20	2					2		2	1	3	7	1	6		2	1	0	1	2		4				1		4
Tigray	Ahferom	2017-11-03	0	10	1	25	95	1	1	7	1		1	1	1	10	19	22	3	3	20	2					2		2	1	3	5	3	6		2	2	0	1	2		4				5		3
Tigray	Ahferom	2017-11-03	1	6	1	23	95	1	1	8	1		1	1	1	9	22	28	1	1	23	2					2		1	0	1	5	3	6		2	0	40	0			4				5		3
Tigray	Ahferom	2017-11-03	1	5	1	35	95	1	1	10	1		1	2	2		30	38	2	2	32	2					2		2	0	2	4	3	8		2	0	5	1	2		4				5		4
Tigray	Ahferom	2017-11-04	0	11	1	30	95	1	1	7	1		1	1	1	5	20	30	3	3	21	2					2		2	1	3	5	3	5		2	0	30	1	2		1		1		5		3
Tigray	Ahferom	2017-11-03	1	9	1	27	95	1	1	10	1		1	2	1	8	23	26	1	1	26	2					2		1	0	1	3	3	6		2	1	0	1	2		1		1		5		4
Tigray	Ahferom	2017-11-04	0	4	1	27	95	1	1	8	1		1	1	1	9	18	22	4	3	20	2					1	2	0	3	3	5	3	6		2	0	20	1	2		1		1		5		4
Tigray	Ahferom	2017-11-04	1	5	1	28	95	1	1	7	1		1	1	1	10	16	20	5	5	19	2					2		2	3	5	7	3	5		2	1	0	0			4				5		3
Tigray	Ahferom	2017-11-03	0	5	1	25	95	1	1	10	1		1	1	1	10	20	25	2	2	21	2					2		2	0	2	4	3	6		2	4	0	1	2		1		1		1		4
Tigray	Ahferom	2017-11-04	0	3	1	18	95	1	1	8	1		1	1	1	10	16	30	1	1	18	2					2		1	0	1	3	2	6		2	0	30	0			1		1		5		4
Tigray	Ahferom	2017-11-03	0	7	1	30	95	1	1	9	1		1	1	1	10	17	27	5	5	18	2					2		3	2	5	7	3	6		2	2	0	1	2		4				5		3
Tigray	Ahferom	2017-11-03	0	6	1	40	95	1	1	5	1		1	2	1	14	19	22	6	4	20	2					2		3	1	4	3	2	6		2	1	0	1	2		4				5		3
Tigray	Ahferom	2017-11-05	1	9	1	28	95	1	1	8	1		1	1	1	4	18	38	2	2	23	2					2		1	1	2	6	2	9		2	3	0	1	2		1		1		5		4
Tigray	Ahferom	2017-11-05	0	6	1	43	95	1	1	7	1		1	1	1	4	18	20	8	6	20	2					1	2	5	1	6	5	1	6		2	0	30	1	2		4				5		8
Tigray	Ahferom	2017-11-06	0	10	1	17	95	1	1	8	1		1	2	1	8	16	17	1	1	17	2					2		0	1	1	3	3	8		2	3	0	1	2		4				5		4
Tigray	Ahferom	2017-11-05	0	3	1	20	95	1	1	9	1		1	1	1	15	17	26	2	1	18	2					1	2	0	1	1	2	3	6		2	0	30	1	2		4				5		3
Tigray	Ahferom	2017-11-06	0	5	1	30	95	1	1	3	1		1	1	1	8	25	99	3	3	27	2					2		0	3	3	5	3	8		2	0	30	1	2		4				5		4
Tigray	Ahferom	2017-11-05	0	3	1	30	3	1	1	3	1		1	1	1	5	20	22	3	3	21	2					1	2	1	2	3	4	3	6		2	0	20	1	2		1		1		1		4
Tigray	Ahferom	2017-11-05	1	1	2	25	95	1	1	5	1		1	1	1	10	20	26	4	3	21	2					2		3	0	3	5	1	6		2	0	20	1	2		1		1		1		4
Tigray	Ahferom	2017-11-06	0	7	1	20	95	1	1	3	1		1	1	1	10	18	28	1	1	19	2					2		1	0	1	4	3	9		2	1	0	1	2		4				5		3
Tigray	Ahferom	2017-11-05	0	1	2	23	95	1	1	8	1		1	1	1	5	19	26	2	2	20	2					2		0	2	2	5	3	9		2	3	0	1	2		4				10	Hdmo	4
Tigray	Ahferom	2017-11-05	0	2	2	35	95	1	1	10	1		1	1	1	6	16	19	3	3	18	2					2		3	0	3	5	3	6		2	0	30	1	2		4				5		3
Tigray	Ahferom	2017-11-06	1	6	1	36	95	1	1	4	1		1	1	1	5	15	23	6	6	17	2					2		4	2	6	8	1	8		2	1	0	1	2		4				5		4
Tigray	Ahferom	2017-11-05	0	2	1	29	95	1	1	8	1		1	1	1	9	18	30	3	3	20	2					2		1	2	3	5	1	6		2	0	30	1	2		4				5		3
Tigray	Ahferom	2017-11-06	1	1	2	28	95	1	1	7	1		1	1	1	8	21	99	3	3	22	2					2		2	1	3	5	3	9		2	0	30	1	2		4				5		4
Tigray	Ahferom	2017-11-06	0	2	1	29	95	1	1	10	1		1	1	1	8	23	23	2	2	24	2					2		1	1	2	5	1	3		2	1	0	1	2		4				5		3
Tigray	Ahferom	2017-11-06	1	7	1	31	95	1	1	9	1		3						2	2	26	2					2		2	0	2	3	3	3		2	0	30	1	2		4				5		4
Tigray	Ahferom	2017-11-06	1	1	2	38	95	1	1	7	1		1	1	1	7	16	22	6	6	22	2					1	2	5	1	6	8	1	6		2	0	30	1	2		4				5		4
Tigray	Ahferom	2017-11-06	0	1	2	21	95	1	1	10	1		1	1	1	8	20	22	1	1	21	2					2		0	1	1	3	3	6		2	0	30	1	2		1		1		5		14	Qorqorobqorqoro
Tigray	Ahferom	2017-11-06	1	4	2	30	95	1	1	10	1		1	1	1	3	20	99	5	5	21	2					2		2	2	4	6	1	3		2	1	0	1	2		1		1		5		4
Tigray	Ahferom	2017-11-06	0	3	1	39	95	1	1	2	1		3						6	6	28	2					2		2	4	6	8	2	3		2	0	40	1	2		4				5		3
Tigray	Ahferom	2017-11-06	0	5	1	35	95	1	1	6	1		1	1	1	5	16	29	8	8	17	2					2		3	5	8	10	1	6		2	0	20	1	2		1		1		5		4
Tigray	Ahferom	2017-11-06	0	1	2	36	95	1	1	9	1		1	1	1	6	18	21	5	4	19	2					2		3	1	4	6	1	6		2	0	30	1	2		4				5		4
Tigray	Ahferom	2017-11-06	0	6	1	26	95	1	1	9	1		1	1	1	6	21	27	2	2	22	2					2		1	1	2	5	3	6		2	0	20	1	6		4				5		4
Tigray	Ahferom	2017-11-06	1	3	1	22	2	1	1	9	1		2						1	1	22	2					2		1	0	1	8	3	6		2	0	30	1	2		1		1		5		4
Tigray	Ahferom	2017-11-06	0	1	2	42	95	2			1		1	1	1	9	20	26	8	7	21	2					1	2	3	4	7	9	1	9		2	0	35	1	2		1		1		5		4
Tigray	Ahferom	2017-11-03	1	6	2	30	95	2			1		1	1	1	3	15	99	5	5	20	2					2		3	2	5	6	1	6		2	0	20	0			4				5		4
Tigray	Ahferom	2017-11-03	1	0	2	30	95	2			1		1	1	1	2	15	20	7	7	17	2					2		1	6	7	9	1	6		2	0	30	0			4				5		4
Tigray	Ahferom	2017-11-03	0	6	1	37	95	2			1		1	1	2		15	25	5	5	17	2					2		1	4	5	8	1	6		2	0	30	0			4				9		4
Tigray	Ahferom	2017-11-03	0	6	2	37	95	2			1		1	1	1	5	15	20	8	7	18	2					2		6	1	7	9	3	6		2	0	30	0			1		1		10	Mud (hidmo)	4
Tigray	Ahferom	2017-11-03	0	5	2	30	95	2			1		1	1	1	2	16	20	4	4	19	2					2		1	3	4	6	1	6		2	0	10	0			4				5		4
Tigray	Ahferom	2017-11-03	0	9	1	28	95	2			1		1	1	1	9	18	99	3	3	19	2					2		2	1	3	7	1	6		2	0	10	0			4				9		4
Tigray	Ahferom	2017-11-03	0	10	2	33	95	2			1		1	1	2		16	25	6	6	17	2					2		3	3	6	8	1	6		2	0	20	0			1		1		9		4
Tigray	Ahferom	2017-11-03	0	4	2	30	95	2			1		1	1	1	6	18	22	6	5	19	2					1	2	6	0	6	7	1	6		2	0	20	0			4				5		4
Tigray	Ahferom	2017-11-03	0	4	1	28	95	2			1		1	1	1	6	15	99	1	1	28	2					2		0	1	1	5	3	6		2	0	20	1	2		1		1		9		4
Tigray	Ahferom	2017-11-03	0	1	2	28	95	2			1		1	1	1	7	16	20	5	5	17	2					2		1	4	5	7	1	6		2	0	30	0			1		1		10	Mud (hidmo)	4
Tigray	Ahferom	2017-11-03	1	10	1	30	95	2			1		1	1	1	5	15	99	6	6	19	2					2		2	4	6	8	1	6		2	0	15	0			1		1		5		4
Tigray	Ahferom	2017-11-03	1	4	2	30	95	1	1	3	1		1	1	1	8	19	23	4	4	21	2					2		3	1	4	6	1	6		2	2	0	0			4				5		4
Oromia	Ale	2017-11-10	0	3	2	25	95	1	1	10	4		1	1	1	5	22	99	2	2	24	1	1				2		0	2	2	4	3	4		2	0	5	1	2		1		1		5		3
Oromia	Ale	2017-11-10	0	5	1	30	12	2			4		1	1	1	4	18	99	4	4	20	2					2		2	2	4	6	1	9		2	0	5	0			1		1		5		3
Oromia	Ale	2017-11-10	1	8	1	20	3	2			4		1	1	1	7	17	99	1	1	20	1	1				2		1	0	1	3	2	9		2	0	10	0			1		1		5		3
Oromia	Ale	2017-11-10	1	3	1	22	2	2			4		1	1	2		18	99	2	2	19	1	1				2		2	0	2	5	3	7		98	0	0	1	2		1		1		5		3
Oromia	Ale	2017-11-10	1	3	1	35	95	1	1	9	4		1	1	1	9	18	25	8	8	19	1	1				2		5	3	8	10	1	3		2	0	10	0			1		1		5		3
Oromia	Ale	2017-11-10	1	5	1	27	95	2			4		1	1	1	3	18	25	6	6	19	1	1				2		3	3	6	8	1	3		2	0	20	0			5	kan Ollaa	5	Kan ollaatti fayyadamu	5		3
Oromia	Ale	2017-11-10	1	10	1	35	19	2			4		1	1	2		16	23	7	7	17	1	1				2		6	1	7	9	1	3		2	0	15	0			1		1		5		3
Oromia	Ale	2017-11-10	1	0	2	22	95	1	1	10	4		1	1	1	5	18	18	2	2	19	1	1				2		2	0	2	4	3	9		2	0	30	1	1		1		1		1		3
Oromia	Ale	2017-11-10	0	0	1	26	95	1	1	5	4		1	1	2		17	30	4	4	18	1	1				2		0	4	4	6	2	4		2	0	10	1	2		1		1		5		3
Oromia	Ale	2017-11-10	1	5	1	18	1	1	1	10	4		1	1	1	4	17	20	1	1	18	1	1				2		1	0	1	3	3	8		2	0	15	0			1		1		1		3
Oromia	Ale	2017-11-10	1	1	2	18	95	1	1	9	4		3						1	1	18	1	1				2		1	0	1	4	3	4		98	0	0	1	2		1		1		5		3
Oromia	Ale	2017-11-10	1	6	1	36	95	2			4		1	1	1	6	18	25	9	9	19	1	1				2		6	3	9	10	1	3		2	0	50	0			1		1		5		3
Amhara	Alefa	2017-11-12	0	7	2	30	17	2			1		1	1	1	3	13	99	5	5	14	2					2		2	3	5	7	1	6		2	0	10	0			4				5		3
Amhara	Alefa	2017-11-12	1	10	2	25	8	2			1		1	1	2		11	99	2	2	20	2					2		2	0	2	4	3	7		2	0	10	0			4				1		3
Amhara	Alefa	2017-11-12	0	9	1	24	11	2			1		1	1	1	5	11	15	3	3	16	2					2		1	2	3	5	1	3		2	0	5	1	2		4				5		3
Amhara	Alefa	2017-11-12	1	5	2	26	16	2			1		1	1	1	5	11	99	4	4	15	2					2		2	1	3	5	1	6		2	0	15	1	2		4				1		3
Amhara	Alefa	2017-11-13	1	3	2	34	95	2			1		1	2	2		16	99	5	5	17	2					2		4	1	5	3	2	8		2	0	30	0			4				1		3
Amhara	Alefa	2017-11-12	1	11	2	25	6	2			1		1	1	1	4	18	20	2	2	16	2					2		2	0	2	5	3	8		2	1	0	0			4				5		3
Amhara	Alefa	2017-11-12	1	2	2	30	15	2			1		1	1	2		22	25	5	5	23	2					2		4	1	5	7	1	8		2	1	0	0			4				5		3
Amhara	Alefa	2017-11-13	0	1	2	27	4	2			1		1	1	2		11	15	2	2	24	2					2		0	2	2	5	3	9		2	0	10	0			1		1		5		3
Amhara	Alefa	2017-11-13	0	6	2	28	95	2			1		1	1	2		20	99	2	2	22	2					2		1	1	2	4	2	8		2	0	10	0			4				5		3
Amhara	Alefa	2017-11-12	1	2	2	26	16	2			1		1	1	1	7	11	15	5	5	15	2					2		2	3	5	7	1	3		2	5	0	1	2		1		1		5		3
Amhara	Alefa	2017-11-13	1	10	2	38	95	2			1		1	1	2		15	99	5	5	23	2					2		2	3	5	6	1	9		2	0	15	0			4				5		3
Amhara	Alefa	2017-11-12	0	5	1	30	16	1	2		1		1	1	2		13	16	6	6	16	2					1	2	3	3	6	6	3	8		2	0	20	0			4				5		3
SNNP	AlichoWerero	2017-11-14	0	4	1	30	95	2			4		1	1	1	14	18	99	4	4	20	1	1				2		4	0	4	6	1	3		2	0	1	0			1		1		1		3
SNNP	AlichoWerero	2017-11-14	0	8	2	28	95	1	1	7	4		1	1	2		18	99	3	3	19	1	1				2		1	2	3	4	1	3		2	0	5	0			1		1		1		3
SNNP	AlichoWerero	2017-11-15	1	8	2	35	95	1	1	2	4		1	1	1	9	17	99	6	0	19	1	1				2		3	3	6	9	1	3		2	2	0	1	2		1		1		5		3
SNNP	AlichoWerero	2017-11-15	1	2	1	32	3	2			4		1	1	2		15	99	3	3	18	2					2		3	0	3	5	1	3		2	1	0	0			1		1		1		3
SNNP	AlichoWerero	2017-11-15	1	2	1	30	95	2			4		1	1	1	2	18	99	6	6	19	2					2		3	3	6	8	1	3		2	1	0	1	2		1		1		1		3
SNNP	AlichoWerero	2016-11-14	1	6	1	35	95	1	1	2	4		1	1	1	8	18	99	6	6	23	1	1				2		4	2	6	6	1	3		2	0	30	0			1		1		5		3
SNNP	AlichoWerero	2017-11-15	0	3	1	40	95	2			4		1	1	1	4	18	99	6	6	20	1	1				2		3	3	6	8	1	3		2	1	0	0			1		1		1		3
SNNP	AlichoWerero	2017-11-16	1	6	1	29	7	1	1	14	4		1	1	1	14	22	23	3	3	23	2					2		1	2	3	5	1	5		2	0	30	0			1		1		5		3
SNNP	AlichoWerero	2016-11-16	0	7	2	38	95	2			4		1	1	1	10	18	99	6	1	20	1	1				2		2	3	5	7	1	3		2	3	0	0			1		1		1		3
SNNP	AlichoWerero	2016-11-14	1	6	1	25	95	1	1	8	4		1	1	1	6	18	99	2	2	21	1	1				2		2	0	2	4	2	3		2	0	1	0			1		1		1		3
SNNP	AlichoWerero	2017-11-15	1	2	2	30	95	1	1	1	4		1	1	2		18	99	5	0	19	2					2		3	2	5	7	1	3		2	0	30	0			1		1		5		3
SNNP	AlichoWerero	2017-11-14	1	2	2	22	95	1	1	9	4		1	1	1	10	21	22	1	1	22	1	1				2		1	0	1	3	3	3		2	1	0	1	2		1		1		5		3
SNNP	AlichoWerero	2016-11-15	0	2	1	30	95	1	1	3	4		1	1	2		18	99	4	4	20	1	1				2		2	2	4	6	1	5		2	0	5	0			1		1		1		3
SNNP	AlichoWerero	2017-11-16	1	2	2	38	95	1	1	2	4		1	1	1	4	18	99	4	0	20	2					2		2	2	4	6	1	3		2	0	30	0			1		1		1		3
SNNP	AlichoWerero	2017-11-17	1	5	2	35	95	2			4		1	1	1	4	18	99	5	0	20	1	1				2		2	3	5	5	1	5		2	2	0	0			1		2		1		3
SNNP	AlichoWerero	2017-11-16	1	4	1	28	95	1	1	1	4		1	1	1	2	16	99	5	5	17	1	1				2		2	3	5	9	1	3		2	3	0	0			1		1		5		3
SNNP	AlichoWerero	2017-11-17	1	3	2	30	95	1	1	5	4		1	1	1	3	17	99	5	0	19	1	1				2		3	2	5	8	1	5		2	3	0	0			1		1		1		3
SNNP	AlichoWerero	2017-11-16	1	0	1	25	95	2			4		1	1	2		17	99	3	3	19	1	1				2		2	1	3	5	1	3		2	3	0	0			1		1		5		3
SNNP	AlichoWerero	2017-11-16	0	8	2	30	95	2			4		1	1	2		17	99	5	0	18	1	1				2		2	3	5	7	1	5		2	2	0	1	2		1		1		1		3
SNNP	AlichoWerero	2017-11-15	1	9	2	42	95	2			4		1	1	2		17	99	4	4	20	1	1				2		3	1	4	6	1	5		2	1	0	0			1		1		1		3
SNNP	AlichoWerero	2017-11-16	1	9	2	30	95	2			4		1	2	1	4	18	99	3	3	19	2					2		3	0	3	5	1	9		2	1	0	0			1		1		1		3
SNNP	AlichoWerero	2017-11-17	1	10	2	30	95	2			4		1	1	1	4	18	99	4	0	19	1	1				2		3	1	4	6	1	5		2	2	0	0			1		1		5		3
SNNP	AlichoWerero	2016-11-15	0	2	1	30	95	1	1	2	4		1	1	1	4	15	99	6	6	17	1	1				2		1	5	6	8	1	5		2	0	30	0			1		1		1		3
SNNP	AlichoWerero	2016-11-16	0	9	2	35	95	2			4		1	1	2		16	99	5	5	18	1	1				2		0	5	5	7	1	3		2	0	30	0			1		1		1		3
SNNP	AlichoWerero	2017-11-10	1	0	2	24	0	1	1	8	4		1	1	1	9	23	99	1	1	24	1	1				2		1	0	1	3	3	3		2	0	30	0			1		1		5		3
SNNP	AlichoWerero	2017-11-11	1	8	2	30	95	1	1	1	4		1	1	1	10	18	99	4	0	20	1	1				2		1	3	4	8	1	3		2	0	15	0			1		1		4		3
SNNP	AlichoWerero	2015-01-01	0	7	2	35	95	2			4		1	1	2		18	99	7	0	20	1	1				2		5	2	7	6	1	4		2	0	45	0			1		1		4		3
SNNP	AlichoWerero	2015-01-02	0	8	2	34	95	2			4		1	1	2		18	99	5	5	21	2					2		5	0	5	7	1	5		2	0	30	0			1		1		1		3
SNNP	AlichoWerero	2017-11-11	1	3	2	24	95	1	1	9	4		1	1	1	7	18	99	2	2	20	1	1				2		2	0	2	4	3	3		2	0	30	0			1		1		1		3
SNNP	AlichoWerero	2017-11-10	1	3	2	25	95	1	1	7	4		1	1	1	7	23	99	1	1	25	1	1				2		1	0	1	3	3	3		2	0	10	0			1		1		5		3
SNNP	AlichoWerero	2017-11-11	1	10	2	30	95	2			4		1	1	2		15	99	5	5	18	1	1				2		4	1	5	5	1	3		2	0	30	0			1		1		1		3
SNNP	AlichoWerero	2017-11-10	0	7	2	35	95	2			4		1	1	2		15	99	5	5	21	1	1				2		3	2	5	7	1	5		2	0	5	0			1		1		1		3
SNNP	AlichoWerero	2015-01-02	0	6	1	38	95	1	1	1	4		1	1	2		15	99	5	5	17	2					2		3	2	5	7	1	3		2	1	0	0			1		1		1		3
SNNP	AlichoWerero	2014-11-10	0	7	2	30	95	2			4		1	1	1	4	20	99	3	0	21	1	1				2		0	3	3	4	1	5		2	0	30	0			1		1		9		4
SNNP	AlichoWerero	2017-11-10	1	1	1	37	95	2			4		1	1	2		18	99	6	6	20	1	1				2		3	3	6	8	1	3		2	0	30	0			1		1		1		3
SNNP	AlichoWerero	2015-01-03	0	6	2	30	95	2			4		1	1	2		17	99	6	0	18	1	1				2		3	3	6	8	1	3		2	1	0	0			1		1		4		3
SNNP	AlichoWerero	2017-11-08	1	6	1	35	4	2			4		1	1	2		32	99	2	2	33	2					2		2	0	2	3	2	5		2	2	0	0			1		1		1		3
SNNP	AlichoWerero	2017-11-09	1	8	2	22	95	1	1	7	4		1	1	2		18	99	4	4	20	1	1				2		4	0	4	6	1	3		2	0	15	0			1		1		1		3
SNNP	AlichoWerero	2017-11-08	0	1	2	29	95	2			4		1	1	2		18	22	5	5	20	1	1				2		3	2	5	7	1	3		2	3	0	0			1		1		1		3
SNNP	AlichoWerero	2015-01-01	0	10	1	28	7	2			4		1	1	1	5	20	25	3	3	23	1	1				8		2	1	3	5	1	3		2	0	1	1	2		1		1		4		4
SNNP	AlichoWerero	2017-11-08	0	5	2	30	95	2			4		1	1	2		18	99	7	7	20	1	1				2		3	4	7	8	1	3		2	3	0	0			1		1		1		3
SNNP	AlichoWerero	2015-01-01	1	7	1	35	95	2			4		1	1	1	2	17	22	5	5	22	2					2		3	2	5	5	1	5		2	0	30	1	2		1		1		1		3
SNNP	AlichoWerero	2017-11-09	1	10	2	32	95	2			4		1	1	1	4	20	99	6	1	21	1	1				2		3	2	5	7	1	3		2	0	30	0			1		1		4		3
SNNP	AlichoWerero	2017-11-08	1	10	1	35	95	2			4		1	1	1	5	18	99	5	5	20	2					2		3	2	5	5	1	5		2	3	0	1	2		1		1		1		3
SNNP	AlichoWerero	2017-11-08	0	10	1	22	95	2			4		1	1	2		19	40	1	1	22	1	1				8		0	1	1	3	2	5		2	6	0	1	2		1		1		4		3
SNNP	AlichoWerero	2017-11-08	0	5	2	30	95	1	1	3	4		1	1	1	8	18	99	3	0	20	1	1				2		1	2	3	5	1	3		2	2	0	0			1		1		4		3
SNNP	AlichoWerero	2017-11-08	1	3	2	25	95	1	1	7	4		1	1	1	6	15	99	3	3	18	1	1				2		3	0	3	5	1	3		2	4	0	0			1		1		1		3
SNNP	AlichoWerero	2017-11-08	0	6	1	36	95	2			4		1	1	1	10	18	99	4	4	20	2					2		3	1	4	6	1	5		2	6	0	1	2		1		1		1		3
SNNP	AlichoWerero	2017-11-04	1	5	2	38	95	2			4		1	2	1	10	20	99	3	0	22	1	1				2		1	2	3	4	1	3		2	0	45	0			2		2		9		8
SNNP	AlichoWerero	2017-11-04	1	4	1	35	95	2			4		1	1	2		15	99	5	5	16	2					2		3	2	5	4	1	5		2	1	0	0			1		1		1		3
SNNP	AlichoWerero	2017-11-03	0	2	1	35	18	2			4		1	1	1	3	16	17	6	6	18	2					2		3	3	6	9	1	8		2	0	10	1	1		1		1		1		3
SNNP	AlichoWerero	2017-11-03	0	0	1	45	95	2			4		1	1	1	2	17	99	5	5	19	2					2		2	3	5	7	1	3		2	2	0	0			1		1		1		3
SNNP	AlichoWerero	2017-11-03	1	5	1	39	95	2			4		1	1	1	3	17	99	5	5	20	2					2		3	2	5	7	1	3		2	1	0	0			1		1		1		3
SNNP	AlichoWerero	2017-11-04	1	8	2	35	95	2			4		1	1	2		20	99	5	5	22	1	1				2		2	2	4	6	1	3		2	0	30	0			1		1		1		3
SNNP	AlichoWerero	2017-11-04	0	10	1	25	95	1	1	10	4		1	1	1	7	21	25	2	2	22	2					2		0	2	2	5	1	5		2	1	0	0			1		1		1		3
SNNP	AlichoWerero	2017-11-04	1	6	2	38	95	2			4		1	1	1	8	20	99	5	0	22	1	1				2		3	2	5	7	1	3		2	0	45	0			1		1		4		3
SNNP	AlichoWerero	2017-11-03	0	9	2	20	95	1	1	7	4		1	1	1	3	18	99	1	1	19	2					2		0	1	1	3	3	3		2	0	30	0			1		1		1		3
SNNP	AlichoWerero	2017-11-03	1	11	2	35	95	2			4		1	1	1	6	20	25	6	6	22	1	1				2		3	2	5	7	1	3		2	0	30	0			1		1		5		3
SNNP	AlichoWerero	2017-11-03	0	1	1	35	20	2			4		1	1	1	5	16	20	5	5	18	1	1				2		5	0	5	5	1	3		2	1	0	1	1		1		1		1		3
SNNP	AlichoWerero	2017-11-04	1	5	2	28	95	1	1	5	4		1	1	1	8	19	99	3	3	19	1	1				1	2	1	2	3	5	1	3		2	0	30	0			1		1		1		3
SNNP	Andracha	2017-11-02	1	11	1	25	95	1	1	9	3		1	1	1	14	18	20	2	2	19	2					2		1	1	2	4	1	3		2	0	3	0			1		1		5		3
SNNP	Andracha	2017-11-01	0	1	1	28	95	1	1	5	3		1	1	1	4	18	25	5	5	19	2					2		1	4	5	7	1	3		2	0	25	1	3		1		1		5		3
SNNP	Andracha	2017-11-01	0	2	1	22	95	1	1	6	3		1	1	1	3	19	20	3	3	19	2					2		1	2	3	5	1	2			0	0	1	3		1		1		1		3
SNNP	Andracha	2017-11-02	1	7	1	30	0	1	1	7	3		1	1	1	14	18	20	3	3	19	2					2		3	0	3	5	3	3		2	0	3	1	1		1		1		5		3
SNNP	Andracha	2017-11-01	1	8	1	20	95	1	1	7	3		1	1	1	10	19	25	1	1	20	2					2		1	0	1	8	3	3		2	0	10	1	2		1		1		5		3
SNNP	Andracha	2017-11-01	0	7	1	24	3	2			4		1	1	1	8	21	99	1	1	23	2					2		0	1	1	3	3	3		2	0	8	0			4				5		3
SNNP	Andracha	2017-11-01	1	2	1	38	11	1	1	9	3		1	1	1	4	15	99	7	7	18	2					2		3	4	7	9	1	3		2	5	0	0			1		1		5		3
SNNP	Andracha	2017-11-01	1	8	1	26	19	2			3		1	1	1	3	15	99	5	5	16	2					2		4	1	5	11	1	3		2	0	15	0			1		1		5		3
SNNP	Andracha	2017-11-02	1	0	2	18	1	1	1	5	3		1	1	1	8	18	99	1	1	18	2					2		1	0	1	3	3	3		2	0	5	1	4		1		1		1		3
SNNP	Andracha	2017-11-02	1	11	1	28	95	1	1	8	3		1	1	1	14	22	25	2	2	23	2					2		2	0	2	4	2	3		2	1	0	1	3		1		1		5		3
SNNP	Andracha	2017-11-01	1	10	1	27	6	1	1	8	4		1	1	1	2	19	27	2	2	20	2					2		2	0	2	5	1	3		2	0	5	0			1		1		5		3
SNNP	Andracha	2017-11-02	1	2	1	27	10	2			3		1	1	1	14	17	99	4	4	18	2					1	2	2	2	4	7	1	5		2	0	10	1	4		1		1		5		3
Amhara	Aneded	2017-11-10	1	7	2	40	20	2			1		1	1	2		18	99	11	8	20	2					1	2	5	6	11	7	1	4		2	0	30	0			4				5		3
Amhara	Aneded	2017-11-09	0	11	1	28	95	2			1		1	1	2		11	99	3	3	15	2					2		0	3	3	6	1	4		98	0	0	0			1		1		5		3
Amhara	Aneded	2017-11-09	1	1	2	35	25	2			1		1	1	2		15	99	7	7	17	2					2		5	2	7	5	1	6		2	4	0	0			4				5		3
Amhara	Aneded	2017-11-09	1	9	1	30	95	2			1		1	1	2		11	99	5	5	17	2					2		3	2	5	5	1	8		2	0	30	0			4				5		3
Amhara	Aneded	2017-11-09	0	5	2	35	95	2			1		1	1	2		17	99	7	7	20	2					2		5	2	7	5	1	4		2	0	10	0			1		1		5		3
Amhara	Aneded	2017-11-09	0	3	1	25	14	2			1		1	1	1	2	13	18	4	4	17	2					2		2	2	4	6	3	4		2	5	0	0			1		1		5		3
Amhara	Aneded	2017-11-10	1	3	1	33	95	2			1		1	1	2		12	99	5	5	19	2					2		2	3	5	8	1	4		98	0	0	0			4				5		3
Amhara	Aneded	2017-11-09	0	5	2	30	15	2			1		1	1	2		18	99	6	6	20	2					2		2	4	6	5	1	6		2	0	40	0			4				5		3
Amhara	Aneded	2017-11-10	1	9	2	35	95	2			1		1	1	2		16	20	6	6	18	2					2		4	2	6	6	1	6		2	0	15	0			4				5		3
Amhara	Aneded	2017-11-09	1	7	2	35	22	2			1		1	1	2		12	99	7	7	15	2					1	2	2	2	4	6	2	8		2	0	10	0			1		1		5		3
Amhara	Aneded	2017-11-09	0	6	1	25	95	1	1	10	1		1	1	1	6	23	27	1	1	24	2					2		1	0	1	3	3	4		2	0	10	0			4				5		3
Amhara	Aneded	2017-11-10	1	6	1	30	16	2			1		1	1	2		11	99	5	5	18	2					2		3	2	5	6	1	8		2	0	30	0			4				5		3
Amhara	AngolellaTera	2017-10-31	0	8	2	30	3	2			1		1	1	2		20	25	4	4	21	1	1				2		4	0	4	8	1	3		2	0	30	0			1		1		5		3
Amhara	AngolellaTera	2017-10-31	0	3	1	22	2	2			1		1	1	1	8	20	30	1	1	21	2					2		0	1	1	3	3	6		2	0	55	0			1		1		5		3
Amhara	AngolellaTera	2017-10-30	1	4	2	30	3	1	1	14	1		1	1	1	14	20	25	2	2	25	1	1				2		2	0	2	5	1	3		2	0	5	0			2		2		5		3
Amhara	AngolellaTera	2017-10-30	0	6	1	28	95	1	1	4	1		1	2	2		16	99	2	2	21	2					2		0	2	2	5	1	6		2	0	10	0			1		1		5		3
Amhara	AngolellaTera	2017-10-30	0	4	2	30	95	1	1	14	1		1	1	1	14	21	99	2	2	23	1	1				2		1	1	2	5	2	3		2	0	5	0			2		2		5		3
Amhara	AngolellaTera	2017-10-30	1	3	2	25	95	1	1	9	1		1	1	1	6	24	33	1	1	25	2					2		1	0	1	3	2	3		2	0	10	0			1		1		5		3
Amhara	AngolellaTera	2017-10-31	1	9	2	20	95	1	1	8	1		1	1	2		19	99	1	1	19	2					2		1	0	1	3	2	3		2	0	40	0			1		1		5		3
Amhara	AngolellaTera	2017-10-30	1	4	1	25	95	1	1	4	1		1	1	2		22	25	1	1	25	2					2		1	0	1	3	2	6		2	0	50	0			1		1		1		3
Amhara	AngolellaTera	2017-10-31	0	2	2	21	1	1	1	4	1		1	1	1	7	20	27	1	1	21	2					2		0	1	1	3	3	3		2	0	30	0			4				5		3
Amhara	AngolellaTera	2017-10-30	1	11	2	30	95	1	1	6	1		1	1	1	1	16	99	4	4	18	1	1				2		3	1	4	6	1	3		2	0	3	0			4				5		4
Amhara	AngolellaTera	2017-10-30	0	1	2	25	95	1	1	8	1		1	1	1	10	19	32	3	3	20	1	1				2		0	3	3	5	1	3		2	0	2	0			1		1		5		3
Amhara	AngolellaTera	2017-10-30	0	7	2	44	9	2			1		1	1	1	2	25	99	4	4	30	2					2		2	2	4	6	1	6		2	3	0	0			1		1		1		3
Amhara	Ankober	2017-11-01	1	11	2	26	95	2			1		1	1	1	10	19	27	2	2	21	2					2		2	0	2	4	2	8		2	0	15	0			1		1		5		3
Amhara	Ankober	2017-11-01	1	7	2	35	95	2			1		1	1	1	3	17	99	5	5	19	1	1				2		2	1	3	6	1	8		2	0	20	0			1		1		5		3
Amhara	Ankober	2017-11-01	1	10	2	35	95	1	1	10	1		1	1	1	10	20	27	5	5	21	2					1	2	1	2	3	5	1	8		2	0	15	0			1		1		5		3
Amhara	Ankober	2017-11-01	1	0	2	22	95	1	1	8	1		1	1	1	10	19	99	2	2	20	1	1				2		1	1	2	5	2	8		2	0	10	0			1		1		5		3
Amhara	Ankober	2017-11-01	1	3	2	35	95	2			1		1	1	2		20	99	6	6	21	2					2		3	3	6	4	1	3		2	0	15	0			1		1		5		3
Amhara	Ankober	2017-11-01	0	1	2	23	95	1	1	7	1		1	1	1	7	15	18	2	2	16	1	1				2		1	1	2	7	1	8		2	0	10	0			1		1		5		14	谩聥碌谩聤聲谩聦聥谩聥颅
Amhara	Ankober	2017-11-01	0	8	2	25	95	1	1	8	1		1	1	1	7	17	27	2	2	21	1	1				8		0	2	2	5	1	3		2	0	20	0			5	yegudiguad m/bet	5	Yegudiguad m/bet	5		3
Amhara	Ankober	2017-11-01	0	7	2	21	11	1	1	8	1		3						1	1	21	2					8		1	0	1	3	3	3		2	0	2	0			1		1		5		3
Amhara	Ankober	2017-11-01	1	9	2	28	95	2			1		1	1	2		17	99	3	3	19	1	1				2		3	0	3	7	1	3		2	0	15	0			1		1		1		3
Amhara	Ankober	2017-11-01	1	11	1	35	95	1	1	7	1		1	1	1	5	19	23	5	5	20	2					2		3	2	5	8	1	3		2	0	30	0			1		1		5		3
Amhara	Ankober	2017-11-01	0	11	2	20	95	1	1	10	1		2						1	1	19	2					2		0	1	1	6	3	3		2	0	10	0			1		1		5		3
Amhara	Ankober	2017-11-01	0	9	2	20	95	1	1	8	1		1	1	1	10	18	24	1	1	19	2					2		0	1	1	5	3	8		2	0	5	0			1		1		5		3
Amhara	Awobel	2017-11-11	0	4	2	27	95	2			1		1	1	2		18	22	3	3	20	2					2		1	2	3	5	1	5		2	0	20	0			1		1		5		3
Amhara	Awobel	2017-11-11	1	11	1	22	4	2			1		1	1	2		18	22	1	1	21	2					2		1	0	1	3	3	3		2	0	15	0			1		1		5		3
Amhara	Awobel	2017-11-11	1	3	1	38	20	2			1		1	1	1	8	17	99	6	6	18	2					2		3	3	6	7	1	3		2	0	30	0			1		1		5		3
Amhara	Awobel	2017-11-12	1	11	1	32	95	2			1		1	1	2		12	99	5	5	15	2					2		3	2	5	7	1	5		2	0	8	0			4				5		3
Amhara	Awobel	2017-11-11	0	11	2	30	95	2			1		1	1	2		18	20	5	5	20	2					2		1	4	5	7	1	5		2	0	30	0			1		1		5		3
Amhara	Awobel	2017-11-11	0	10	2	22	5	2			1		1	1	2		15	21	1	1	21	2					2		0	1	1	3	3	3		2	0	20	0			1		1		5		3
Amhara	Awobel	2017-11-11	1	7	1	25	95	1	1	3	1		1	1	2		20	28	1	1	24	2					2		1	0	1	3	3	3		2	0	10	0			4				1		3
Amhara	Awobel	2017-11-11	0	9	1	18	3	2			1		1	1	1	7	15	99	1	1	17	2					2		0	1	1	3	3	3		2	0	15	0			1		1		1		3
Amhara	Awobel	2017-11-11	1	2	2	30	18	2			1		1	1	2		12	16	4	4	17	2					2		2	2	4	5	1	5		2	0	40	0			1		1		5		3
Amhara	Awobel	2017-11-11	1	6	1	25	10	2			1		1	1	2		15	24	2	2	17	2					2		2	0	2	4	1	3		2	0	20	0			1		1		1		3
Amhara	Awobel	2017-11-12	0	4	1	22	95	1	1	6	1		1	1	2		18	99	1	1	22	2					2		0	1	1	5	2	5		2	6	0	0			1		1		5		3
Amhara	Awobel	2017-11-11	0	11	1	26	95	2			1		1	1	2		11	99	2	2	19	2					2		0	2	2	4	1	5		2	0	10	0			1		1		5		3
Amhara	BasoLiben	2017-11-07	1	10	2	35	95	2			1		1	1	2		17	99	6	6	18	2					2		5	1	6	6	1	4		2	0	10	1	3		1		1		5		3
Amhara	BasoLiben	2017-11-07	0	0	2	28	16	2			1		1	1	2		12	17	5	5	16	1	2	2		1	2		3	2	5	6	1	4		2	0	3	0			1		1		5		3
Amhara	BasoLiben	2017-11-07	1	4	2	28	11	2			1		1	1	2		17	19	4	4	19	2					2		2	2	4	6	3	4		98	0	0	0			1		1		5		3
Amhara	BasoLiben	2017-11-07	1	5	1	27	2	2			1		1	1	2		11	15	3	2	18	2					1	2	1	1	2	4	1	6		2	5	0	0			1		1		5		3
Amhara	BasoLiben	2017-11-07	0	2	1	19	5	2			1		1	1	1	7	18	22	1	1	19	2					2		0	1	1	3	3	8		2	3	0	0			1		1		5		3
Amhara	BasoLiben	2017-11-07	0	0	1	26	5	1	1	6	1		1	1	1	5	11	14	1	1	26	2					2		0	1	1	4	3	6		2	0	10	0			1		1		5		3
Amhara	BasoLiben	2017-11-08	1	7	1	38	18	2			1		1	1	2		11	99	9	8	20	2					1	2	3	5	8	7	1	6		2	0	6	0			1		1		5		3
Amhara	BasoLiben	2017-11-08	1	3	2	45	18	2			1		1	1	2		18	23	10	7	24	2					2		5	2	7	8	1	6		2	0	20	0			1		1		5		3
Amhara	BasoLiben	2017-11-07	1	5	1	18	95	1	1	8	1		3						1	1	18	2					2		1	0	1	6	1	6		2	0	20	0			1		1		5		3
Amhara	BasoLiben	2017-11-08	0	6	1	36	21	2			1		1	1	1	8	13	22	6	6	14	2					2		4	2	6	9	1	6		2	0	10	0			1		1		5		3
Amhara	BasoLiben	2017-11-08	1	1	2	32	18	2			1		1	1	2		11	99	4	4	17	2					2		3	1	4	5	1	6		2	0	6	0			1		1		5		3
Amhara	BasoLiben	2017-11-07	1	3	1	28	5	1	2		1		1	1	1	4	12	23	2	2	16	2					2		2	0	2	4	3	8		2	0	15	0			1		1		5		3
Amhara	BasoWorena	2017-11-16	0	1	2	30	95	2			1		1	1	2		20	99	5	4	23	2					2		1	3	4	5	2	3		2	0	40	0			1		1		1		4
Amhara	BasoWorena	2017-11-03	1	2	1	33	13	2			1		1	1	2		15	19	7	7	19	2					2		4	3	7	9	1	2			0	0	0			1		1		5		3
Amhara	BasoWorena	2017-11-16	1	6	2	45	95	2			1		1	1	2		18	25	8	5	19	2					1	2	6	2	8	7	1	6		2	0	10	0			1		1		5		4
Amhara	BasoWorena	2017-11-16	0	5	1	24	95	1	1	4	1		1	1	2		18	99	2	2	20	2					8		0	2	2	4	3	3		2	0	5	0			1		1		5		3
Amhara	BasoWorena	2016-11-16	0	11	1	36	21	2			1		1	1	1	4	14	26	4	3	17	2					1	2	1	3	4	5	1	3		2	0	20	0			1		1		5		3
Amhara	BasoWorena	2017-11-03	1	2	2	22	7	1	1	6	1		1	1	1	2	16	25	2	2	20	1	1				2		2	0	2	4	3	3		2	1	0	0			1		1		5		14	Dingay
Amhara	BasoWorena	2017-11-16	0	8	2	38	5	2			1		1	1	2		20	20	7	7	21	2					2		3	4	7	9	1	8		2	0	10	0			4				5		4
Amhara	BasoWorena	2017-11-03	0	6	1	39	95	2			1		1	1	2		15	15	5	5	19	2					2		5	0	5	4	3	8		2	0	15	0			1		1		5		4
Amhara	BasoWorena	2017-11-16	0	3	2	24	95	1	1	9	1		1	1	1	2	19	99	2	2	20	2					8		1	1	2	4	3	3		2	0	10	0			4				5		3
Amhara	BasoWorena	2017-11-16	1	11	2	35	95	2			1		1	1	2		20	99	5	5	22	2					2		2	3	5	7	2	8		2	0	15	0			1		1		5		3
Amhara	BasoWorena	2017-11-16	1	1	2	23	1	1	1	8	1		1	1	2		18	24	1	1	23	2					2		1	0	1	3	3	8		2	0	5	0			4				5		3
Amhara	BasoWorena	2017-11-16	1	10	2	38	95	2			1		1	1	1	1	14	25	6	6	16	2					2		2	2	4	4	1	3		2	0	40	0			4				5		3
Oromia	Bedele	2017-11-27	1	11	1	28	14	2			1		1	1	2		14	99	4	4	16	1	1				2		4	0	4	6	1	3		2	0	10	0			1		1		5		3
Oromia	Bedele	2017-11-27	0	6	2	25	95	1	1	4	4		1	1	1	7	15	22	4	4	18	1	1				2		1	3	4	6	2	3		2	0	1	0			1		1		1		3
Oromia	Bedele	2017-11-27	0	11	1	24	10	2			4		1	1	2		20	99	1	1	23	1	1				2		0	1	1	4	3	5		2	0	20	0			1		1		1		3
Oromia	Bedele	2017-11-27	0	3	2	30	95	2			4		1	1	2		16	99	9	9	18	1	1				2		5	4	9	8	1	3		2	0	30	0			4				5		3
Oromia	Bedele	2017-11-27	0	7	1	37	95	2			1		1	1	1	7	16	99	6	6	17	1	1				2		2	4	6	7	3	6		2	0	15	0			4				5		3
Oromia	Bedele	2017-11-27	0	2	2	28	10	2			4		1	1	2		18	99	4	4	19	1	1				2		2	2	4	6	1	5		2	0	20	0			1		1		5		3
Oromia	Bedele	2017-11-27	1	3	2	20	95	1	1	3	1		1	1	2		18	99	1	1	20	2					2		1	0	1	3	3	6		2	0	15	0			1		1		5		3
Oromia	Bedele	2017-11-27	1	7	1	27	15	2			4		1	1	1	3	15	99	6	6	16	1	1				2		3	3	6	6	1	3		2	0	20	0			1		1		1		3
Oromia	Bedele	2017-11-27	1	6	1	28	1	2			1		1	1	2		12	99	4	4	15	1	1				2		3	1	4	5	3	3		2	0	15	0			1		1		1		4
Oromia	Bedele	2017-11-27	1	1	2	28	10	2			1		1	1	2		16	99	3	3	19	1	1				2		3	0	3	6	3	5		2	0	30	0			1		1		5		3
Oromia	Bedele	2017-11-27	0	2	2	24	95	1	1	10	1		1	1	1	10	23	99	1	1	24	1	1				2		0	1	1	3	3	5		2	0	30	0			1		4		5		3
Oromia	Bedele	2017-11-27	1	10	2	20	13	1	1	8	1		1	1	1	3	16	99	1	1	19	1	1				2		1	0	1	3	3	5		2	0	40	0			4				1		3
Oromia	Bedele	2017-11-28	1	0	2	25	95	1	1	5	4		1	1	2		20	99	2	2	22	2					2		2	0	2	4	3	6		2	0	5	0			1		1		1		3
Oromia	Bedele	2017-11-28	1	11	2	22	5	2			4		1	1	2		18	99	2	2	20	1	1				2		1	1	2	4	3	5		2	0	4	0			1		1		1		3
Oromia	Bedele	2017-11-28	1	7	1	35	20	2			4		1	1	1	2	15	99	6	6	16	1	1				2		3	3	6	7	1	3		2	0	10	0			1		1		5		3
Oromia	Bedele	2017-11-28	1	1	2	22	95	1	1	7	4		1	1	1	9	16	20	2	2	19	2					1	2	1	0	1	3	3	5		2	0	10	0			1		1		5		3
Oromia	Bedele	2017-11-28	1	4	1	22	95	1	1	9	4		1	1	1	9	18	99	2	2	20	2					2		1	1	2	4	3	6		2	0	10	0			1		1		5		3
Oromia	Bedele	2017-11-28	1	9	2	35	26	2			4		1	1	1	6	15	99	9	9	16	1	1				2		6	3	9	11	1	5		2	0	20	0			1		1		5		3
Oromia	Bedele	2017-11-28	1	1	1	22	6	1	1	2	4		1	1	2		18	99	3	3	19	1	1				2		2	1	3	4	1	7		98	0	0	0			1		1		5		3
Oromia	Bedele	2017-11-28	1	3	1	23	95	1	1	9	4		1	1	1	10	18	25	3	3	19	1	1				2		4	0	4	6	1	5		2	0	20	0			1		1		5		3
Oromia	Bedele	2017-11-28	1	1	2	27	10	2			4		1	1	2		20	99	3	3	21	1	1				2		3	0	3	5	3	6		2	0	30	0			1		1		1		3
Oromia	Bedele	2017-11-28	1	7	1	16	2	1	1	5	4		1	1	1	7	14	99	1	1	15	1	1				2		1	0	1	3	3	3		2	0	10	0			1		1		5		3
Oromia	Bedele	2017-11-28	1	2	2	25	18	2			4		1	1	2		15	99	4	4	16	1	1				2		1	3	4	6	3	5		2	0	15	0			1		1		1		3
Oromia	Bedele	2017-11-28	1	0	1	26	20	2			4		1	1	1	5	16	17	8	8	17	1	1				1	2	3	3	6	7	1	9		2	0	5	0			1		1		5		3
Oromia	Beghi	2017-11-11	0	2	2	30	0	2			4		1	1	2		15	22	6	5	18	1	1				1	2	1	5	6	6	2	5		2	0	23	0			1		1		1		3
Oromia	Beghi	2017-11-10	0	1	2	25	9	2			4		1	1	1	10	23	99	1	1	25	1	1				2		0	1	1	7	3	5		2	0	45	0			1		1		1		3
Oromia	Beghi	2017-11-10	1	4	2	36	0	2			4		1	1	2		15	26	5	4	20	1	1				1	2	2	3	5	6	1	8		2	0	9	0			1		1		1		3
Oromia	Beghi	2017-11-11	1	1	2	20	2	1	1	8	1		1	1	1	10	17	23	1	1	20	1	1				2		1	0	1	6	3	9		2	0	20	0			1		1		5		3
Oromia	Beghi	2017-11-10	0	0	2	28	13	2			4		1	1	2		15	20	5	5	16	1	1				2		2	3	5	8	1	5		2	0	15	0			1		1		5		3
Oromia	Beghi	2017-11-10	0	8	1	20	95	2			4		1	1	1	4	17	99	3	3	18	1	1				2		0	2	2	6	3	5		2	0	10	0			4				5		3
Oromia	Beghi	2017-11-10	1	2	2	28	95	2			4		1	1	1	6	15	16	6	6	16	1	1				2		2	4	6	8	1	9		2	0	10	0			1		1		5		3
Oromia	Beghi	2017-11-11	0	2	2	20	2	2			3		1	1	1	5	19	20	1	1	20	1	1				2		0	1	1	3	2	6		2	0	30	0			1		1		1		3
Oromia	Beghi	2017-11-11	0	9	2	30	95	2			4		1	1	2		20	30	6	6	21	1	1				2		3	3	6	5	1	5		2	0	30	1	1		4				1		3
Oromia	Beghi	2017-11-10	0	7	2	35	95	2			4		1	1	1	4	20	30	6	5	21	1	1				1	2	1	4	5	7	3	5		2	0	10	0			1		1		1		3
Oromia	Beghi	2017-11-10	1	8	2	30	95	2			4		1	1	2		20	30	4	4	22	1	1				2		2	2	4	6	1	5		2	0	35	0			4				1		3
Oromia	Beghi	2017-11-10	0	5	2	26	0	2			3		1	1	2		16	25	2	2	20	1	1				2		1	1	2	4	3	5		2	0	8	0			1		1		1		3
Oromia	BiloNopa	2017-11-14	0	2	1	23	6	1	1	4	4		1	1	1	9	18	25	2	2	19	1	1				2		1	1	2	4	2	5		2	0	3	0			1		1		5		3
Oromia	BiloNopa	2017-11-14	1	7	1	24	7	1	1	8	4		1	1	1	9	16	99	2	2	18	1	1				2		2	0	2	4	2	5		2	0	20	0			1		1		1		3
Oromia	BiloNopa	2017-11-14	0	10	2	33	95	2			4		1	1	2		20	99	5	5	21	1	1				2		3	2	5	8	1	9		2	0	30	0			1		1		5		3
Oromia	BiloNopa	2017-11-14	1	6	2	26	95	2			4		3						3	2	19	1	1				1	2	2	0	2	6	1	5		2	0	30	0			1		1		5		3
Oromia	BiloNopa	2017-11-14	1	7	2	26	95	2			1		3						3	2	18	1	1				2		1	1	2	3	1	5		2	0	30	0			4				5		3
Oromia	BiloNopa	2017-11-14	1	7	2	25	95	1	1	8	3		1	1	1	4	15	99	2	2	18	1	1				2		1	1	2	4	1	5		2	0	10	0			1		1		5		3
Oromia	BiloNopa	2017-11-14	1	3	1	25	5	1	1	7	4		1	1	1	5	17	27	1	1	25	1	1				2		1	0	1	3	2	5		2	0	10	0			1		1		5		3
Oromia	BiloNopa	2017-11-14	0	9	2	20	2	1	1	5	4		1	1	1	5	15	16	3	3	16	1	1				2		1	2	3	3	3	9		2	0	10	0			4				1		3
Oromia	BiloNopa	2017-11-14	1	5	1	20	4	1	1	8	3		1	1	1	10	17	23	1	1	20	1	1				2		1	0	1	3	2	5		2	0	5	0			1		1		5		3
Oromia	BiloNopa	2017-11-14	1	7	2	35	95	2			3		1	1	2		18	99	5	5	20	1	1				2		3	2	5	6	1	9		2	0	10	0			4				5		3
Oromia	BiloNopa	2017-11-14	1	6	2	21	95	1	1	10	1		1	1	1	3	18	19	1	1	20	1	1				2		1	0	1	3	3	5		2	0	20	0			1		1		5		3
Oromia	BiloNopa	2017-11-14	0	7	2	20	95	1	1	9	3		1	1	1	5	18	20	1	1	19	1	1				2		0	1	1	1	2	5		2	0	20	0			1		1		5		3
SNNP	Bita	2017-11-10	1	0	2	20	1	2			3		1	1	2		19	24	1	1	20	2					2		1	0	1	3	3	3		2	5	0	0			4				1		3
SNNP	Bita	2017-11-10	1	3	2	25	10	2			3		1	1	1	2	14	99	4	4	16	2					2		4	0	4	6	1	3		2	0	30	0			1		1		1		3
SNNP	Bita	2017-11-09	1	10	2	20	3	1	1	4	1		1	1	1	10	18	38	1	1	19	2					2		1	0	1	3	2	4		2	0	30	1	1		5	From parent	1		1		3
SNNP	Bita	2017-11-09	1	0	1	23	1	1	1	10	3		1	1	1	3	15	99	2	1	20	2					1	2	2	0	2	3	3	3		2	5	0	0			1		1		1		3
SNNP	Bita	2017-11-09	1	9	1	30	95	2			1		1	1	2		19	25	4	4	20	2					2		4	0	4	8	1	8		2	0	20	0			1		1		1		3
SNNP	Bita	2017-11-09	0	0	1	30	10	2			1		1	1	1	7	18	99	5	5	19	2					2		0	5	5	7	3	3		2	0	30	1	1		1		1		5		3
SNNP	Bita	2017-11-09	0	10	1	22	95	1	1	4	1		1	1	1	3	20	23	1	1	21	2					2		0	1	1	3	3	3		2	0	7	0			1		1		5		3
SNNP	Bita	2017-11-10	0	6	2	37	20	2			1		1	1	2		21	25	5	5	21	2					2		1	3	4	6	1	9		2	0	10	0			4				5		3
SNNP	Bita	2017-11-09	0	1	1	30	5	1	1	3	1		1	1	2		25	23	2	2	28	2					1	2	1	1	2	3	3	3		2	0	10	0			1		1		1		3
SNNP	Bita	2017-11-10	0	2	2	26	95	1	1	6	1		1	1	1	2	22	99	2	2	24	2					2		0	2	2	4	3	8		2	0	5	1	3		1		1		1		3
SNNP	Bita	2017-11-09	1	11	2	25	4	1	1	3	1		1	1	2		15	20	4	4	17	2					2		2	2	4	5	1	3		2	0	7	0			1		1		4		3
SNNP	Bita	2017-11-10	1	4	1	35	20	1	1	4	1		1	1	2		20	99	8	8	22	2					2		5	3	8	9	3	3		2	1	0	0			1		1		1		3
Oromia	BodjiDirmaji	2017-11-14	0	10	1	20	0	1	1	10	3		1	1	1	10	18	22	1	1	19	1	1				2		0	1	1	3	3	6		2	0	15	0			1		1		1		3
Oromia	BodjiDirmaji	2017-11-14	1	8	1	25	0	1	1	11	3		1	1	1	4	20	22	2	2	20	1	1				2		2	0	2	4	3	5		2	0	5	0			1		1		1		3
Oromia	BodjiDirmaji	2017-11-16	1	8	2	28	95	2			3		1	1	1	6	15	20	5	5	16	1	1				2		4	1	5	10	1	5		2	0	35	0			1		1		5		3
Oromia	BodjiDirmaji	2017-11-14	1	4	1	25	95	2			3		1	1	1	10	18	99	2	2	19	1	1				2		1	1	2	4	3	5		2	0	10	0			1		1		5		3
Oromia	BodjiDirmaji	2017-11-14	1	10	1	25	95	1	1	10	3		1	1	1	10	20	25	1	1	24	1	1				2		1	0	1	3	3	5		2	0	20	0			1		1		5		3
Oromia	BodjiDirmaji	2017-11-14	1	6	1	24	5	1	1	10	3		1	1	1	8	20	25	2	2	21	1	1				2		1	1	2	4	3	5		2	0	20	0			1		1		5		3
Oromia	BodjiDirmaji	2017-11-14	0	7	2	25	95	2			3		1	1	2		18	99	3	3	19	1	1				2		1	2	3	5	1	5		2	0	20	0			1		1		5		3
Oromia	BodjiDirmaji	2017-11-16	1	1	2	24	95	1	1	10	3		1	1	1	6	18	99	3	3	19	1	1				2		2	1	3	5	3	5		98	0	0	0			4				5		3
Oromia	BodjiDirmaji	2017-11-14	1	3	2	30	13	2			3		1	1	1	10	17	20	5	5	18	1	1				2		1	4	5	7	1	5		2	0	10	0			1		1		5		3
Oromia	BodjiDirmaji	2017-11-14	0	7	1	27	10	1	1	7	3		1	1	1	11	20	25	4	4	21	1	1				2		3	1	4	6	1	6		2	0	10	0			1		1		5		3
Oromia	BodjiDirmaji	2017-11-14	1	5	1	30	95	1	1	2	3		1	1	2		18	99	6	6	19	1	1				2		5	1	6	8	1	5		2	0	15	0			1		1		5		3
Oromia	BodjiDirmaji	2017-11-14	1	7	1	35	95	2			3		1	1	1	9	18	24	4	4	19	1	1				2		2	2	4	6	1	5		2	0	5	0			1		1		5		3
Oromia	BodjiDirmaji	2017-11-15	0	8	2	25	5	1	1	9	3		1	1	1	5	18	30	2	2	19	1	1				2		1	1	2	5	3	5		2	0	20	0			4				5		3
Oromia	BodjiDirmaji	2017-11-15	0	5	1	16	95	1	1	9	3		3						1	1	16	1	1				2		0	1	1	5	2	5		2	0	20	0			1		1		5		3
Oromia	BodjiDirmaji	2017-11-15	1	2	2	25	10	1	1	4	3		1	1	1	5	15	99	4	4	17	2					2		2	2	4	5	1	5		2	0	10	1	3		1		1		1		3
Oromia	BodjiDirmaji	2017-11-15	1	4	1	30	17	1	1	5	3		1	1	1	5	22	99	7	7	23	2					2		6	1	7	9	1	5		2	0	15	0			1		1		5		3
Oromia	BodjiDirmaji	2017-11-15	0	10	1	25	95	1	1	7	3		1	1	1	5	23	99	1	1	24	1	1				2		0	1	1	4	3	8		2	0	10	0			1		1		5		3
Oromia	BodjiDirmaji	2017-11-15	0	6	1	25	8	2			3		1	1	1	12	17	99	4	4	18	1	1				2		3	1	4	7	2	9		2	1	0	0			1		1		5		3
Oromia	BodjiDirmaji	2017-11-15	1	5	1	30	13	1	1	6	3		1	1	1	14	22	99	5	5	22	2					2		3	2	5	7	1	5		2	0	5	0			1		1		5		3
Oromia	BodjiDirmaji	2017-11-15	0	2	1	34	9	1	1	10	3		1	1	1	9	22	99	3	3	24	2					2		1	2	3	8	1	8		2	0	10	0			1		1		5		3
Oromia	BodjiDirmaji	2017-11-15	0	9	1	25	10	1	1	3	3		1	1	1	2	15	99	3	3	17	1	1				2		1	2	3	5	3	5		2	0	10	0			1		1		1		3
Oromia	BodjiDirmaji	2017-11-15	0	1	1	25	14	2			3		1	1	1	8	18	99	5	5	19	2					2		4	1	5	7	1	5		2	0	30	0			1		1		5		3
Oromia	BodjiDirmaji	2017-11-15	1	6	2	25	16	1	1	3	3		1	1	1	9	18	99	5	5	19	2					2		4	1	5	7	1	8		2	0	6	0			1		1		5		3
Oromia	BodjiDirmaji	2017-11-15	1	5	2	28	0	2			3		1	1	2		27	99	1	1	28	2					2		1	0	1	3	3	5		2	0	5	0			1		4		5		3
Oromia	BodjiDirmaji	2017-11-16	1	7	2	30	95	1	1	5	3		1	1	1	10	25	99	3	1	26	1	1				2		1	0	1	6	3	3		2	0	10	0			1		1		5		3
Oromia	BodjiDirmaji	2017-11-15	1	0	2	35	20	2			3		1	1	2		15	99	5	5	19	1	1				2		2	3	5	6	1	4		2	0	20	0			1		1		1		3
Oromia	BodjiDirmaji	2017-11-16	0	4	1	22	1	1	1	5	3		1	1	1	8	20	23	1	1	22	1	1				2		0	1	1	8	3	8		2	0	15	0			1		1		5		3
Oromia	BodjiDirmaji	2017-11-16	1	11	2	30	95	1	1	7	3		1	1	2		22	26	4	4	22	1	1				1	2	2	1	3	5	1	5		2	0	5	0			1		1		5		3
Oromia	BodjiDirmaji	2017-11-15	1	10	1	20	95	2			3		1	2	1	4	18	99	1	1	19	1	1				2		1	0	1	4	2	8		2	0	15	0			1		1		5		3
Oromia	BodjiDirmaji	2017-11-15	0	8	1	27	95	1	1	10	3		1	1	1	10	23	99	1	1	27	1	1				2		0	1	1	3	3	3		2	0	5	0			1		1		5		3
Oromia	BodjiDirmaji	2017-11-15	1	4	2	20	95	2			3		1	1	2		15	23	2	2	16	1	1				2		2	0	2	6	3	5		2	0	5	0			1		1		5		3
Oromia	BodjiDirmaji	2017-11-15	0	3	2	28	95	1	1	5	3		1	1	1	2	21	99	3	2	22	1	1				1	2	1	1	2	6	3	8		2	0	15	0			4				5		3
Oromia	BodjiDirmaji	2017-11-15	0	0	2	30	8	1	1	1	3		1	1	1	8	22	40	3	3	23	1	1				2		1	2	3	6	1	8		2	0	10	0			1		1		5		3
Oromia	BodjiDirmaji	2017-11-15	1	9	2	28	95	2			3		1	1	2		15	20	7	7	16	1	1				2		4	3	7	9	1	5		2	0	25	0			1		1		5		3
Oromia	BodjiDirmaji	2017-11-16	1	2	2	24	95	1	1	5	3		1	1	1	10	20	25	2	2	21	1	1				2		2	0	2	6	3	8		2	0	20	0			1		1		5		3
Oromia	BodjiDirmaji	2017-11-15	0	3	2	31	7	1	2		3		1	1	1	3	23	25	3	3	24	1	1				2		1	2	3	6	3	8		2	0	15	0			4				5		3
Oromia	BodjiDirmaji	2017-11-18	1	10	1	27	95	1	1	9	3		1	1	1	15	17	99	2	2	20	2					2		1	1	2	3	1	5		2	0	10	0			1		1		1		3
Oromia	BodjiDirmaji	2017-11-17	1	6	1	25	2	2			3		1	1	1	8	18	99	3	2	18	2					1	1	2	0	2	4	3	5		2	0	30	1	1		1		1		1		3
Oromia	BodjiDirmaji	2017-11-17	0	10	2	30	19	2			3		1	1	1	6	15	99	6	6	16	1	1				2		2	4	6	8	1	5		2	0	10	0			1		1		5		3
Oromia	BodjiDirmaji	2017-11-17	1	6	1	30	10	1	1	9	3		1	1	1	10	20	99	5	5	21	2					2		3	0	3	5	2	5		2	0	10	0			1		1		5		3
Oromia	BodjiDirmaji	2017-11-18	0	6	2	22	3	1	1	10	3		1	1	1	9	19	27	1	1	21	1	1				2		0	1	1	10	2	5		2	5	0	0			1		1		5		3
Oromia	BodjiDirmaji	2017-11-17	1	10	1	35	13	1	1	8	3		1	1	1	7	22	99	3	3	23	1	1				2		3	0	3	10	2	5		2	0	15	0			1		1		5		3
Oromia	BodjiDirmaji	2017-11-17	1	8	1	40	16	2			3		1	1	1	4	14	99	4	4	25	1	1				2		1	3	4	6	3	5		2	0	50	0			1		1		5		3
Oromia	BodjiDirmaji	2017-11-17	0	11	1	25	5	1	1	8	3		1	1	1	7	20	99	2	2	21	1	1				2		0	2	2	4	3	8		2	0	30	0			1		1		5		4
Oromia	BodjiDirmaji	2017-11-17	1	3	1	35	12	1	1	4	3		1	1	1	4	25	28	4	3	27	2					1	2	3	0	3	5	1	5		2	0	15	0			1		1		5		3
Oromia	BodjiDirmaji	2017-11-17	1	8	1	34	18	1	2		3		1	1	1	3	14	99	5	5	16	1	1				2		3	2	5	5	2	5		2	0	10	0			1		1		1		3
Oromia	BodjiDirmaji	2017-11-17	1	8	1	20	3	2			3		1	1	1	3	17	18	1	1	18	2					2		1	0	1	6	2	5		2	0	5	1	3		1		1		5		3
Oromia	BodjiDirmaji	2017-11-17	1	11	1	22	7	1	1	10	3		1	1	1	10	15	24	3	3	17	1	1				2		2	0	2	5	2	5		2	0	50	0			1		1		5		3
Oromia	BodjiDirmaji	2017-11-17	1	4	2	22	95	1	1	6	3		1	1	1	10	18	99	2	2	20	1	1				2		2	0	2	5	3	8		2	0	15	0			1		1		5		3
Oromia	BodjiDirmaji	2017-11-17	1	4	2	18	95	1	1	10	3		3						1	1	17	1	1				2		1	0	1	2	3	5		2	0	15	0			1		1		5		3
Oromia	BodjiDirmaji	2017-11-17	1	5	2	30	95	2			3		1	1	2		18	24	2	2	24	1	1				2		1	1	2	4	3	5		2	0	20	0			1		1		5		3
Oromia	BodjiDirmaji	2017-11-17	0	2	2	28	95	1	1	7	1		1	1	1	9	16	99	4	4	17	1	1				2		0	4	4	6	1	5		2	0	20	0			1		1		5		3
Oromia	BodjiDirmaji	2017-11-17	0	4	1	23	6	1	1	3	3		1	1	1	9	17	19	2	2	19	1	1				2		1	1	2	6	3	5		2	0	20	0			1		1		5		3
Oromia	BodjiDirmaji	2017-11-17	1	10	1	20	2	1	1	10	3		1	1	1	14	18	26	1	1	19	1	1				2		1	0	1	6	3	8		2	0	20	0			1		1		5		3
Oromia	BodjiDirmaji	2017-11-20	0	4	2	30	95	2			3		1	1	1	6	26	99	3	3	27	1	1				2		1	2	3	5	1	8		2	0	25	0			1		1		5		3
Oromia	BodjiDirmaji	2017-11-20	1	11	2	30	95	1	1	4	3		1	1	1	6	18	23	3	3	20	1	1				2		3	0	3	6	1	8		2	0	15	0			1		1		5		3
Oromia	BodjiDirmaji	2017-11-17	0	5	1	20	1	1	1	5	3		1	1	1	10	19	26	1	1	20	1	1				2		0	1	1	4	3	5		2	0	10	0			1		1		5		3
Oromia	BodjiDirmaji	2017-11-17	1	1	2	20	95	1	1	4	3		1	1	1	3	18	99	2	2	19	1	1				2		1	1	2	4	2	8		2	0	15	0			4				5		3
Oromia	BodjiDirmaji	2017-11-17	0	1	2	30	0	2			3		1	1	2		15	20	4	4	16	2					2		2	2	4	6	1	5		2	0	25	0			1		1		5		3
Oromia	BodjiDirmaji	2017-11-17	1	11	2	30	17	1	1	7	3		1	1	1	3	15	19	7	7	16	1	1				2		2	5	7	9	1	7		2	0	45	1	3		1		1		5		3
Oromia	BodjiDirmaji	2017-11-18	1	9	1	19	3	1	1	8	3		1	1	1	10	16	99	1	1	18	1	1				2		1	0	1	6	2	5		2	0	20	0			1		1		5		3
Oromia	BodjiDirmaji	2017-11-18	0	10	1	25	8	1	1	5	3		1	1	1	10	17	99	3	3	18	1	1				2		1	2	3	5	3	5		2	0	50	0			1		1		5		3
Oromia	BodjiDirmaji	2017-11-20	1	1	1	25	5	1	1	7	3		1	1	1	8	20	99	2	2	21	2					2		2	0	2	5	2	5		2	0	5	1	3		1		1		5		3
Oromia	BodjiDirmaji	2017-11-20	1	11	2	22	3	1	1	10	3		1	1	1	13	19	25	1	1	21	1	1				2		1	0	1	3	2	5		2	0	10	1	2		1		1		5		3
Oromia	BodjiDirmaji	2017-11-18	1	0	2	30	7	1	1	5	3		1	1	1	9	17	22	5	3	18	2					1	2	3	1	4	5	2	5		2	0	10	0			4				5		3
Oromia	BodjiDirmaji	2017-11-18	0	0	2	22	10	1	1	2	3		1	1	1	7	12	99	3	3	14	2					2		1	2	3	5	1	5		2	0	20	0			1		1		5		4
Oromia	BodjiDirmaji	2017-11-18	0	1	2	25	2	2			3		3						2	2	25	2					2		2	0	2	3	2	9		2	0	30	1	2		1		1		5		3
Oromia	BodjiDirmaji	2017-11-18	1	10	1	25	7	1	1	10	3		1	1	1	10	18	99	3	3	21	2					2		3	0	3	5	1	5		2	0	50	1	1		1		1		5		3
Oromia	BodjiDirmaji	2017-11-20	0	10	2	28	3	2			3		1	1	2		20	99	3	3	21	1	1				2		0	3	3	6	3	5		2	0	10	0			1		1		5		3
Oromia	BodjiDirmaji	2017-11-18	1	4	1	25	95	2			3		1	1	1	8	23	99	1	1	25	2					2		1	0	1	8	3	5		2	5	0	0			1		1		5		3
Oromia	BodjiDirmaji	2017-11-18	1	5	1	25	5	1	1	10	3		1	1	1	10	20	99	2	2	21	1	1				2		1	1	2	5	3	5		2	0	30	0			1		1		5		3
Oromia	BodjiDirmaji	2017-11-20	0	8	1	25	15	1	1	3	3		1	1	1	5	18	99	7	4	20	2					1	2	3	2	5	7	1	5		2	6	0	0			1		1		5		3
Oromia	Bure	2017-11-09	0	8	2	30	95	1	1	4	4		1	1	1	3	16	99	4	4	18	1	1				2		1	3	4	6	1	5		2	0	20	0			1		1		1		3
Oromia	Bure	2017-11-08	1	4	2	22	95	2			4		1	1	2		16	25	4	4	18	1	1				2		2	2	4	7	1	5		2	0	30	0			1		1		1		3
Oromia	Bure	2017-11-08	1	0	2	17	95	1	1	9	1		3						1	0	17	1	1				2		1	0	1	6	1	5		2	0	10	0			1		1		5		3
Oromia	Bure	2017-11-08	0	4	2	20	95	1	1	4	4		1	1	1	2	16	99	2	2	17	1	1				2		0	2	2	4	3	5		2	0	30	0			1		1		5		3
Oromia	Bure	2017-11-08	1	5	2	28	95	2			4		1	1	1	5	17	20	6	6	18	1	1				2		3	3	6	8	1	5		2	0	20	0			1		1		5		3
Oromia	Bure	2017-11-09	0	9	2	20	95	1	1	13	1		1	1	1	14	18	21	1	1	20	1	1				2		0	1	1	3	2	5		2	0	20	0			1		1		5		3
Oromia	Bure	2017-11-08	0	5	2	20	95	2			3		1	1	1	10	18	99	1	1	20	1	1				2		0	1	1	3	3	5		2	0	20	0			1		1		1		3
Oromia	Bure	2017-11-08	0	2	2	20	95	1	1	9	3		1	1	1	14	16	25	1	1	20	1	1				2		0	1	1	3	3	6		2	0	5	0			1		1		5		3
Oromia	Bure	2017-11-08	1	10	2	38	95	2			4		1	1	2		18	99	8	7	20	1	1				1	2	3	4	7	9	1	5		2	0	20	0			1		1		5		3
Oromia	Bure	2017-11-09	1	6	2	20	0	1	1	7	4		1	1	1	14	17	25	1	1	20	1	1				2		1	0	1	3	2	8		2	0	30	0			1		1		5		3
Oromia	Bure	2017-11-09	0	5	2	16	95	1	1	4	1		1	1	1	8	13	18	1	1	16	1	1				2		0	1	1	3	3	8		2	0	10	0			1		1		1		3
Oromia	Bure	2017-11-08	0	0	2	25	95	1	1	6	4		1	1	1	9	15	99	3	3	16	1	1				2		0	3	3	5	2	5		2	0	15	1	1		1		1		5		3
Amhara	BurieZuria	2017-11-02	0	11	2	35	20	2			1		1	1	2		15	99	5	5	17	2					2		3	2	5	6	1	3		2	0	20	0			1		1		5		3
Amhara	BurieZuria	2017-11-02	1	5	1	22	3	1	1	9	1		1	1	2		19	99	1	1	22	1	1				2		1	0	1	3	2	5		2	0	20	0			4				5		3
Amhara	BurieZuria	2017-11-02	1	9	2	21	6	1	1	5	1		1	1	1	5	17	22	2	1	20	2					2		1	1	2	4	3	3		2	0	10	0			4				5		3
Amhara	BurieZuria	2017-11-02	1	7	2	35	24	2			1		1	1	2		11	99	4	4	20	2					2		1	3	4	6	1	3		2	0	10	0			1		1		5		3
Amhara	BurieZuria	2017-11-02	0	2	2	30	12	2			1		1	1	2		11	99	3	3	20	2					2		1	2	3	5	1	3		2	1	0	0			1		1		5		3
Amhara	BurieZuria	2017-11-02	1	6	2	22	5	1	1	5	1		1	1	2		17	21	1	1	22	2					2		1	0	1	3	3	3		2	0	5	0			4				5		3
Amhara	BurieZuria	2017-11-02	1	2	1	35	8	2			1		1	1	2		11	99	6	6	13	2					2		6	0	6	8	1	5		2	0	30	0			4				5		3
Amhara	BurieZuria	2017-11-02	0	9	2	20	95	1	1	6	1		1	1	1	7	18	22	1	1	20	2					2		0	1	1	3	3	3		2	0	10	0			1		1		5		3
Amhara	BurieZuria	2017-11-02	0	11	2	30	95	2			1		1	1	2		20	30	3	3	22	2					2		1	2	3	5	1	3		2	0	15	0			1		1		5		3
Amhara	BurieZuria	2017-11-02	0	5	1	34	95	2			1		1	1	2		17	99	5	5	19	2					2		2	3	5	7	1	5		2	0	25	0			4				5		3
Amhara	BurieZuria	2017-11-02	1	0	1	25	95	2			1		1	1	2		13	23	3	3	10	2					2		2	1	3	5	1	9		2	0	30	0			1		1		5		3
Amhara	BurieZuria	2017-11-02	0	11	2	35	10	2			1		1	1	2		11	99	4	4	17	2					2		1	3	4	6	3	3		2	0	5	0			4				5		3
SNNP	Chena	2017-11-09	1	3	1	18	0	1	1	10	1		1	1	1	8	16	99	1	1	18	2					2		1	0	1	3	3	8		2	0	5	0			1		1		5		8
SNNP	Chena	2017-11-08	1	0	1	35	95	1	1	14	3		1	1	1	14	11	35	3	3	10	1	1				2		1	2	3	5	3	9		2	0	20	0			1		1		5		3
SNNP	Chena	2017-01-07	1	11	2	20	95	1	1	3	1		1	1	1	4	16	99	1	1	19	2					2		1	0	1	3	2	6		2	0	30	0			1		1		1		3
SNNP	Chena	2017-11-09	0	9	2	22	95	1	1	5	1		3						1	1	21	2					2		0	1	1	5	2	4		98	0	0	0			1		1		5		3
SNNP	Chena	2017-11-09	1	9	1	24	95	1	1	14	1		1	1	1	7	11	25	1	1	23	1	1				2		1	0	1	4	2	3		98	0	0	0			1		1		5		3
SNNP	Chena	2017-11-07	0	0	1	25	95	1	1	10	1		1	1	1	7	15	28	4	4	17	2					2		0	4	4	6	1	9		98	0	0	0			1		1		5		8
SNNP	Chena	2015-01-01	1	0	2	28	2	2			1		3						4	4	21	2					2		2	2	4	5	3	9		2	1	0	0			1		1		5		3
SNNP	Chena	2017-11-06	1	3	1	30	95	1	1	2	3		1	1	1	5	16	99	6	6	17	2					2		3	3	6	7	1	9		2	1	0	1	1		1		1		5		8
SNNP	Chena	2017-11-07	1	7	2	22	95	1	1	6	1		1	1	1	7	19	99	1	1	20	2					2		1	0	1	3	3	3		2	0	20	1	2		4				1		3
SNNP	Chena	2017-11-08	1	5	2	28	2	1	1	14	1		1	1	1	14	23	25	2	2	25	1	1				2		1	1	2	4	3	8		2	0	20	1	1		1		1		5		3
SNNP	Chena	2017-01-07	1	0	2	21	95	2			1		1	1	1	7	15	99	2	2	16	2					2		1	1	2	4	2	4		98	0	0	0			1		1		5		3
SNNP	Chena	2017-11-08	1	4	2	25	95	2			1		1	1	1	4	24	27	1	1	1	2					2		1	0	1	3	2	3		2	0	10	0			1		1		1		3
SNNP	Chena	2017-01-06	1	2	1	28	95	1	1	5	2		1	1	1	8	18	20	3	3	19	2					2		3	0	3	5	1	3		2	0	20	1	2		1		1		5		3
SNNP	Chena	2017-11-07	1	4	1	22	95	1	1	10	1		1	1	1	10	18	25	2	2	19	1	1				2		1	1	2	4	2	5		2	0	10	0			1		1		5		3
SNNP	Chena	2017-11-08	1	5	1	19	0	2			4		1	1	1	9	18	23	1	1	19	1	1				2		1	0	1	4	2	3		2	0	20	0			1		1		5		4
SNNP	Chena	2017-11-07	1	3	2	35	18	2			1		1	1	1	4	20	99	6	6	21	2					1	2	2	4	6	7	3	9		2	0	20	0			1		1		1		3
SNNP	Chena	2017-11-07	0	0	1	30	95	2			1		1	1	1	4	11	99	5	5	15	1	1				2		2	3	5	12	1	9		2	0	30	0			1		1		5		3
SNNP	Chena	2017-01-06	1	0	1	26	95	1	2		2		1	1	1	4	17	99	3	3	18	2					2		2	1	3	5	3	8		2	0	20	0			1		1		1		3
SNNP	Chena	2017-01-07	1	5	1	20	95	1	1	9	1		1	1	1	10	16	99	2	2	17	2					2		1	1	2	4	3	6		2	0	10	0			1		1		5		3
SNNP	Chena	2017-01-06	1	0	2	25	95	1	1	3	1		1	1	1	6	19	99	3	3	18	2					2		2	1	3	4	3	8		2	0	20	0			1		1		1		3
SNNP	Chena	2017-01-07	0	1	1	20	95	1	1	8	3		1	1	2		18	30	2	1	19	2					2		0	1	1	3	2	6		2	0	10	0			1		1		5		3
SNNP	Chena	2017-01-06	0	2	2	25	95	1	1	4	1		1	1	1	7	24	99	3	2	17	2					2		1	1	2	3	2	8		2	0	20	0			4				5		3
SNNP	Chena	2017-01-07	1	3	1	25	95	2			1		1	1	2		18	99	1	1	23	2					2		1	0	1	3	3	8		2	0	20	0			1		1		5		3
SNNP	Chena	2017-11-08	1	3	2	26	95	1	1	3	3		1	1	1	10	18	23	4	4	19	2					2		2	2	4	6	3	3		2	0	20	0			1		1		5		3
Amhara	Chilga	2017-11-01	1	5	1	30	13	2			1		1	1	2		11	99	3	3	18	2					2		3	0	3	5	1	3		2	0	10	0			4				5		3
Amhara	Chilga	2017-11-01	0	11	1	30	21	1	1	6	1		1	1	2		11	99	6	6	16	1	1				2		3	3	6	8	1	3		2	0	20	0			2		2		5		3
Amhara	Chilga	2017-11-02	0	5	2	40	37	2			1		1	1	2		11	18	8	0	19	2					2		2	6	8	10	1	3		2	0	30	0			1		1		5		3
Amhara	Chilga	2017-11-01	1	9	1	17	95	2			1		1	1	2		12	21	1	1	16	1	1				2		1	0	1	3	2	3		2	2	0	0			4				5		3
Amhara	Chilga	2017-11-02	0	11	1	38	18	2			1		1	1	2		18	18	6	6	18	1	1				2		3	3	6	8	1	3		2	0	30	0			1		1		5		3
Amhara	Chilga	2017-11-01	0	6	1	28	5	2			1		1	1	2		12	17	1	1	27	2					2		0	1	1	3	2	3		2	0	40	0			1		1		5		3
Amhara	Chilga	2017-11-02	1	4	1	28	13	2			1		1	1	2		17	22	4	0	18	2					2		4	0	4	6	1	3		2	0	15	1	2		1		1		5		3
Amhara	Chilga	2017-11-01	1	10	1	31	3	2			1		1	1	2		15	16	3	3	16	1	1				2		2	1	3	3	1	3		2	0	30	0			1		1		5		3
Amhara	Chilga	2017-11-01	0	1	1	20	2	2			1		1	1	2		16	27	1	1	20	1	1				2		0	1	1	5	2	3		2	0	30	0			4				5		3
Amhara	Chilga	2017-11-02	1	3	2	28	5	2			1		1	1	2		11	99	3	3	20	2					2		3	0	3	5	1	3		2	0	20	0			1		1		5		3
Amhara	Chilga	2017-11-01	0	10	1	45	30	2			1		1	1	2		11	14	7	7	18	1	1				2		1	5	6	7	1	3		2	0	30	0			1		1		5		3
Amhara	Chilga	2017-11-01	1	11	1	21	8	1	1	6	1		1	1	1	8	13	17	1	1	20	1	1				2		1	0	1	3	2	3		2	5	0	0			4				5		3
Amhara	Chilga	2017-10-30	0	5	1	30	16	2			1		1	1	2		15	99	4	4	16	1	1				2		1	3	4	6	1	8		2	1	0	0			1		1		5		3
Amhara	Chilga	2017-10-30	1	0	1	25	15	2			1		1	1	1	12	18	18	3	3	19	2					2		2	1	3	5	1	3		2	0	2	0			1		1		5		3
Amhara	Chilga	2017-10-31	0	3	2	35	21	2			1		1	1	2		18	55	7	1	21	2					2		3	2	5	6	1	3		2	0	30	0			1		1		5		3
Amhara	Chilga	2017-10-31	1	7	1	31	18	1	2		1		1	1	1	4	13	17	4	4	2	1	1				2		3	1	4	6	3	3		2	0	30	1	1		1		1		5		4
Amhara	Chilga	2017-10-31	1	4	1	32	11	1	2		1		1	1	2		15	99	4	4	22	2					2		4	0	4	6	1	3		2	0	5	0			1		1		5		3
Amhara	Chilga	2017-10-31	1	4	1	20	2	1	1	10	1		1	1	1	8	18	20	1	1	20	2					2		1	0	1	3	3	3		2	0	10	0			1		1		5		3
Amhara	Chilga	2017-10-31	0	2	1	24	95	1	1	10	1		1	1	1	10	17	28	2	2	20	1	1				2		2	0	2	4	2	3		2	0	4	1	1		1		1		5		3
Amhara	Chilga	2017-10-30	0	3	1	30	20	2			1		1	1	1	5	11	21	7	7	15	1	1				1	2	7	0	7	12	1	8		2	0	5	0			1		1		5		3
Amhara	Chilga	2017-10-31	0	4	1	33	16	2			1		1	1	2		12	16	7	7	18	2					2		7	0	7	9	1	3		2	0	2	0			1		1		5		3
Amhara	Chilga	2017-10-30	0	5	1	27	95	2			1		1	1	2		16	20	4	4	16	2					2		4	0	4	7	1	8		2	0	10	0			1		1		5		3
Amhara	Chilga	2017-10-31	1	11	1	24	4	1	1	5	1		1	1	1	8	20	36	1	1	23	2					2		1	0	1	3	2	3		2	0	30	0			1		1		5		3
Amhara	Chilga	2017-10-31	0	3	1	38	22	2			1		1	1	1	2	19	20	7	7	20	2					2		4	3	7	7	1	3		2	0	20	0			1		1		5		3
Oromia	Chora	2017-11-28	0	0	2	30	95	2			4		1	1	1	4	18	19	7	7	2	2					2		2	5	7	9	3	5		98	0	0	0			1		1		5		3
Oromia	Chora	2017-11-28	1	8	1	24	95	2			4		1	1	2		14	99	3	3	15	1	1				2		3	0	3	5	2	6		2	0	10	0			1		1		1		3
Oromia	Chora	2017-11-28	0	0	2	16	95	1	1	7	4		1	1	1	10	14	99	1	1	16	1	1				2		0	1	1	3	3	8		2	0	15	0			1		1		5		3
Oromia	Chora	2017-11-28	1	11	1	20	95	1	1	4	4		1	1	1	6	16	25	2	2	17	1	1				2		2	0	2	3	3	8		98	0	0	0			1		1		5		3
Oromia	Chora	2017-11-28	0	2	2	25	95	2			4		1	1	2		15	99	4	4	16	2					2		1	3	4	6	3	5		98	0	0	0			1		1		1		3
Oromia	Chora	2017-11-28	1	1	2	17	95	1	1	3	4		1	1	1	3	16	20	1	1	17	2					2		1	0	1	3	3	5		2	0	30	0			1		1		1		3
Oromia	Chora	2017-11-28	0	0	2	16	95	1	1	4	4		1	1	2		15	18	1	1	16	2					2		0	1	1	3	3	9		2	0	10	0			1		1		5		3
Oromia	Chora	2017-11-28	0	5	1	23	8	1	1	10	4		1	1	1	7	16	99	2	2	17	1	1				2		1	1	2	4	3	5		2	0	15	0			1		1		5		3
Oromia	Chora	2017-11-28	0	10	2	35	10	2			4		1	1	1	5	25	99	3	3	26	1	1				2		1	2	3	6	1	5		2	0	30	0			1		1		5		3
Oromia	Chora	2017-11-28	1	6	1	19	95	1	1	4	4		1	1	1	8	15	99	2	2	2	2					2		2	0	2	5	3	6		2	0	10	0			1		1		5		3
Oromia	Chora	2017-11-28	0	9	1	24	6	2			4		1	1	1	5	18	20	2	2	19	2					2		0	2	2	4	3	6		2	0	10	0			4				1		3
Oromia	Chora	2017-11-28	1	2	2	20	95	1	1	6	4		1	1	1	7	17	17	1	1	20	2					2		1	0	1	4	3	8		2	0	40	0			1		1		5		3
Oromia	ChoraBotor	2017-11-25	1	10	2	28	95	2			1		1	1	2		16	99	6	6	18	1	1				2		1	5	6	8	1	9		2	0	20	0			4				1		3
Oromia	ChoraBotor	2017-11-25	0	2	2	20	3	1	1	7	1		1	1	1	10	17	24	2	2	18	2					2		1	1	2	5	2	8		2	0	20	0			1		1		1		3
Oromia	ChoraBotor	2017-11-25	0	11	1	20	95	1	1	5	3		1	1	1	5	18	20	1	1	19	1	1				2		1	0	1	3	2	8		2	0	5	0			4				10	Hinjiru	14	Hinjiru
Oromia	ChoraBotor	2017-11-25	0	9	2	27	95	1	1	6	4		1	1	1	5	22	24	3	3	23	1	1				2		2	1	3	5	2	10		2	0	10	0			1		1		5		3
Oromia	ChoraBotor	2017-11-25	1	10	2	28	95	2			1		1	1	2		18	99	7	7	20	1	1				2		2	5	7	9	1	9		2	0	25	0			1		1		1		3
Oromia	ChoraBotor	2017-11-25	1	11	1	20	2	2			1		1	1	1	4	18	30	1	1	19	1	1				2		1	0	1	3	2	10		2	0	10	0			4				1		3
Oromia	ChoraBotor	2017-11-25	0	2	2	22	1	2			4		1	1	1	5	18	25	4	4	18	1	1				1	1	4	0	4	3	1	8		2	0	10	0			1		1		1		1
Oromia	ChoraBotor	2017-11-25	1	7	2	35	95	2			1		1	1	1	3	18	99	6	6	19	1	1				2		4	2	6	7	1	8		2	0	30	0			1		1		1		3
Oromia	ChoraBotor	2017-11-25	0	7	2	27	8	2			1		1	1	1	4	19	25	3	3	20	1	1				2		1	2	3	4	1	12	bishaan boollaa hin qadaadamiin	2	0	10	0			4				1		3
Oromia	ChoraBotor	2017-11-25	1	10	2	28	95	1	1	8	4		1	1	2		18	99	2	2	20	1	1				2		2	0	2	8	1	8		98	0	0	0			1		1		5		3
Oromia	ChoraBotor	2017-11-25	0	9	1	28	95	2			1		1	1	1	9	20	27	3	3	21	1	1				2		1	2	3	6	2	8		2	0	10	0			4				10	Hinjiru	14	Hinjiru
Oromia	ChoraBotor	2017-11-25	1	8	1	20	95	1	1	7	3		1	1	1	9	18	23	2	1	19	1	1				2		1	0	1	3	2	8		2	0	10	0			1		1		1		3
SNNP	Dalocha	2017-11-06	1	2	2	26	95	2			4		1	1	1	7	15	99	9	9	18	1	1				2		5	2	7	9	1	3		2	0	30	0			1		1		1		3
SNNP	Dalocha	2017-11-07	0	0	1	24	95	1	1	6	4		1	1	1	6	18	28	3	3	20	2					2		2	1	3	6	2	3		2	0	30	0			4				1		3
SNNP	Dalocha	2017-11-06	1	9	2	30	95	1	1	6	4		1	1	2		18	99	3	0	21	1	1				2		2	1	3	5	1	3		2	0	15	0			1		1		1		3
SNNP	Dalocha	2017-11-07	1	1	1	26	7	2			4		1	1	1	10	18	25	3	3	23	1	1				8		2	1	3	5	1	1			0	0	0			1		1		4		3
SNNP	Dalocha	2017-11-06	0	2	2	38	95	2			4		1	1	2		17	99	3	3	20	2					2		2	1	3	7	1	3		2	0	50	0			1		1		1		3
SNNP	Dalocha	2017-11-06	1	4	1	40	95	2			4		1	1	2		17	99	4	4	20	2					8		3	1	4	8	1	3		2	1	0	0			1		1		1		3
SNNP	Dalocha	2017-11-06	0	11	1	40	95	2			4		1	1	1	5	18	99	6	6	20	2					8		2	4	6	7	1	3		2	2	0	0			1		1		1		3
SNNP	Dalocha	2016-11-07	0	10	2	30	95	2			4		1	1	1	4	17	25	7	1	19	1	1				2		2	4	6	8	1	3		2	1	0	0			1		1		5		3
SNNP	Dalocha	2017-11-06	0	0	1	30	0	2			4		1	1	1	5	16	20	1	1	30	2					2		0	0		5	1	3		2	5	0	0			1		1		1		3
SNNP	Dalocha	2017-11-07	0	6	2	30	95	1	1	2	4		1	1	1	4	15	99	5	5	19	1	1				2		3	2	5	7	1	3		2	2	0	0			4				1		3
SNNP	Dalocha	2017-11-06	0	8	1	38	95	2			4		1	1	1	4	18	99	6	0	19	1	1				2		2	3	5	8	1	3		2	0	10	0			1		1		4		3
SNNP	Dalocha	2017-11-06	0	5	2	25	95	1	1	4	4		1	1	1	5	18	99	3	0	20	1	1				2		1	2	3	5	1	3		2	0	30	0			1		1		4		3
Amhara	Debark	2017-11-03	0	4	2	22	1	1	1	7	1		1	1	2		15	22	1	1	21	2					2		1	0	1	3	3	3		2	0	15	0			4				1		3
Amhara	Debark	2017-11-03	0	9	2	22	5	2			1		1	1	2		18	25	2	2	19	2					2		2	0	2	5	3	3		2	0	20	0			4				5		3
Amhara	Debark	2017-10-30	0	3	1	28	95	2			1		1	1	2		14	20	5	5	14	1	1				2		5	0	5	8	1	3		2	0	10	0			4				5		3
Amhara	Debark	2017-11-03	0	11	2	35	95	2			1		1	1	2		17	20	6	6	17	1	1				2		0	6	6	6	1	3		2	0	10	0			4				1		4
Amhara	Debark	2017-11-03	0	0	2	25	95	1	1	10	1		1	1	1	9	20	22	3	3	21	2					2		3	0	3	5	3	3		2	0	5	0			4				5		3
Amhara	Debark	2017-10-30	1	10	1	20	95	2			1		1	1	2		19	22	1	1	19	2					2		1	0	1	3	3	3		2	0	5	0			4				1		3
Amhara	Debark	2017-11-03	1	11	2	25	10	2			1		1	1	2		14	20	5	5	18	1	1				2		5	0	5	7	1	3		2	0	30	0			1		1		1		3
Amhara	Debark	2017-11-03	0	11	2	30	10	2			1		1	1	2		16	99	7	7	16	2					2		7	0	7	9	1	3		2	0	30	0			4				1		3
Amhara	Debark	2017-11-03	0	2	2	36	95	1	1	3	1		1	1	2		12	99	5	5	15	2					2		3	2	5	9	1	3		2	2	0	0			4				5		3
Amhara	Debark	2017-11-03	0	9	2	40	95	2			1		1	1	1	5	11	20	7	7	20	2					2		3	4	7	6	1	3		2	0	15	0			4				1		3
Amhara	Debark	2017-11-03	0	6	2	28	15	2			1		1	1	2		17	18	5	5	19	2					2		5	0	5	7	1	3		2	0	30	0			4				5		3
Amhara	Debark	2017-11-03	1	3	2	19	4	1	1	6	1		1	1	1	3	15	21	1	1	18	2					2		1	0	1	3	2	5		2	0	20	0			4				5		3
Amhara	Debark	2017-11-01	0	2	2	45	95	2			1		1	1	2		12	20	6	6	14	2					2		2	4	6	7	1	5		2	0	10	0			4				1		4
Amhara	Debark	2017-11-01	1	8	1	25	3	1	1	8	1		1	1	1	10	11	18	2	2	16	1	1				2		2	0	2	5	1	3		2	0	18	0			4				5		3
Amhara	Debark	2017-11-01	1	11	2	30	95	2			1		1	1	2		14	20	4	4	17	1	1				2		4	0	4	6	1	8		2	5	0	0			4				1		3
Amhara	Debark	2017-11-01	0	7	2	30	95	2			1		1	1	2		11	20	8	8	17	1	1				2		8	0	8	9	1	3		2	1	0	0			4				1		3
Amhara	Debark	2017-11-01	0	6	2	25	95	2			1		3						1	1	24	2					2		1	0	1	10	2	8		2	0	30	0			4				5		4
Amhara	Debark	2017-11-01	1	8	2	20	95	1	1	10	1		1	1	1	10	18	22	1	1	19	1	1				2		1	0	1	3	3	3		2	0	20	1	2		3		4		5		3
Amhara	Debark	2017-11-01	1	8	2	30	18	2			1		1	1	1	3	17	21	4	4	24	2					2		2	2	4	7	1	8		2	0	20	0			4				5		4
Amhara	Debark	2017-11-01	0	6	2	35	95	2			1		1	1	2		12	19	7	7	16	2					2		3	4	7	10	2	8		2	0	30	0			4				5		4
Amhara	Debark	2017-11-01	1	11	2	20	5	2			1		1	1	2		14	20	2	2	16	2					2		2	0	2	4	2	8		2	0	30	0			4				1		3
Amhara	Debark	2017-11-01	0	0	2	25	2	2			1		1	1	2		12	20	5	5	17	1	1				2		2	3	5	7	1	8		2	0	20	0			4				5		3
Amhara	Debark	2017-11-01	1	8	2	28	17	2			1		1	1	2		11	99	7	7	15	1	1				2		7	0	7	7	3	3		2	0	30	0			4				5		3
Amhara	Debark	2017-11-01	0	6	2	37	6	2			1		2						5	5	19	1	1				2		3	2	5	5	1	3		2	1	0	0			4				5		3
SNNP	DebubBench	2017-11-17	1	2	1	22	1	2			3		1	1	1	8	18	99	2	2	19	2					2		1	1	2	4	1	8		2	0	30	0			1		1		5		3
SNNP	DebubBench	2017-11-16	1	11	1	23	2	1	1	4	3		1	1	1	5	18	99	2	2	20	2					2		2	0	2	4	1	5		2	0	30	0			1		1		1		3
SNNP	DebubBench	2017-11-17	1	1	1	25	95	1	1	13	3		1	1	1	9	20	99	1	1	25	2					2		1	0	1	4	1	3		2	0	2	0			1		1		5		3
SNNP	DebubBench	2017-11-16	0	10	1	22	95	1	1	2	3		1	1	1	10	22	21	3	3	22	2					2		2	1	3	5	1	8		2	0	5	0			1		1		5		3
SNNP	DebubBench	2017-11-17	0	4	1	22	2	2			3		1	1	1	7	20	99	1	1	22	2					2		0	1	1	4	3	5		2	0	10	0			1		1		1		3
SNNP	DebubBench	2017-11-17	1	6	1	24	95	1	1	9	1		1	1	2		20	99	1	1	20	2					2		1	0	1	4	2	8		2	0	30	0			1		1		5		3
SNNP	DebubBench	2017-11-17	1	5	1	29	95	1	1	14	1		1	1	1	13	27	27	1	1	28	2					2		1	0	1	4	1	3		2	0	5	1	2		1		1		5		3
SNNP	DebubBench	2017-11-16	0	8	1	30	95	2			3		1	1	2		18	25	5	5	20	2					2		1	4	5	7	1	5		2	0	5	0			1		1		1		3
SNNP	DebubBench	2017-11-16	1	4	1	19	95	2			3		1	2	1	14	17	99	1	1	18	2					2		1	0	1	3	3	5		2	0	20	0			1		1		5		3
SNNP	DebubBench	2017-11-16	1	0	1	20	3	1	1	6	3		1	1	1	14	16	20	1	1	20	2					2		1	0	1	3	3	5		2	0	16	0			1		1		1		3
SNNP	DebubBench	2017-11-16	0	8	1	29	95	2			3		1	1	1	10	18	99	4	4	19	2					2		1	3	4	6	1	5		2	0	3	0			1		1		5		3
SNNP	DebubBench	2017-11-17	1	4	1	30	1	2			3		1	1	1	5	19	99	6	6	20	2					2		4	2	6	6	1	5		2	5	0	0			1		1		1		3
SNNP	DebubBench	2017-11-14	1	2	1	25	95	2			3		1	1	1	3	17	22	4	4	21	2					2		3	1	4	6	1	3		2	0	5	0			1		1		5		3
SNNP	DebubBench	2017-11-14	0	11	1	28	95	2			3		1	1	1	7	18	99	3	3	20	2					2		1	2	3	5	1	5		2	0	15	0			1		1		5		3
SNNP	DebubBench	2017-11-15	1	5	1	18	95	2			3		1	1	1	3	17	20	1	1	17	2					2		1	0	1	3	3	3		2	0	30	0			1		1		1		3
SNNP	DebubBench	2017-11-15	0	10	1	30	18	2			3		1	1	1	8	18	20	6	6	19	2					2		1	5	6	8	1	5		2	0	20	0			1		1		5		3
SNNP	DebubBench	2017-11-14	0	8	1	25	11	2			3		1	1	1	6	18	99	5	5	19	2					1	2	3	2	5	5	1	6		2	0	10	0			1		1		5		3
SNNP	DebubBench	2017-11-14	0	7	1	30	95	2			3		1	1	1	4	21	32	7	7	22	2					1	1	1	5	6	8	1	3		2	0	30	0			1		1		1		3
SNNP	DebubBench	2017-11-14	1	3	1	28	95	2			3		1	1	1	6	18	99	3	3	19	2					2		1	2	3	5	3	3		2	0	30	0			1		1		5		3
SNNP	DebubBench	2017-11-14	0	9	1	18	2	2			3		1	1	1	4	16	99	1	1	17	2					2		0	1	1	3	3	5		2	1	0	0			1		1		1		3
SNNP	DebubBench	2017-11-15	0	5	1	22	7	2			3		1	1	1	6	18	19	2	2	19	2					2		1	1	2	4	3	5		2	0	40	0			1		1		1		3
SNNP	DebubBench	2017-11-15	1	9	2	35	95	2			3		1	1	2		18	99	7	7	19	2					1	2	3	4	7	6	1	3		2	0	5	0			1		1		5		3
SNNP	DebubBench	2017-11-15	1	5	1	28	95	2			3		1	1	1	7	20	22	5	5	20	2					1	1	4	1	5	7	1	9		2	0	15	0			1		1		1		3
SNNP	DebubBench	2017-11-14	1	9	1	32	95	2			3		1	1	2		18	99	4	4	19	2					2		3	1	4	5	1	3		2	0	5	0			1		1		1		3
SNNP	DebubBench	2017-11-10	1	6	1	25	95	2			3		1	1	1	7	18	18	3	3	19	2					2		2	1	3	4	1	5		2	0	15	0			1		1		5		3
SNNP	DebubBench	2017-11-11	1	2	1	25	95	2			3		1	1	1	8	18	25	6	6	19	2					1	2	5	1	6	8	1	5		2	0	20	0			1		1		5		3
SNNP	DebubBench	2017-11-10	1	8	1	24	95	1	1	4	3		1	1	1	14	18	20	6	6	18	2					2		3	3	6	6	1	5		2	0	15	1	2		1		1		5		3
SNNP	DebubBench	2017-11-10	0	2	1	21	95	2			3		1	1	1	7	16	99	2	2	18	2					2		1	1	2	4	2	5		2	0	20	0			1		1		1		3
SNNP	DebubBench	2017-11-11	0	4	1	20	95	1	1	8	3		1	1	1	6	17	20	1	1	20	2					2		0	1	1	3	3	3		2	0	35	0			1		1		5		3
SNNP	DebubBench	2017-11-10	0	10	1	35	95	2			3		1	1	1	3	19	99	8	8	20	2					2		4	4	8	7	1	8		2	0	30	0			1		1		1		3
SNNP	DebubBench	2017-11-10	0	0	1	29	95	2			3		1	1	2		18	18	5	5	19	2					1	2	3	2	5	6	3	3		2	0	10	0			1		1		5		3
SNNP	DebubBench	2017-11-11	0	2	1	20	95	1	1	6	3		1	1	1	6	19	20	1	1	19	2					2		0	1	1	3	3	3		2	0	5	1	3		1		1		5		3
SNNP	DebubBench	2017-11-10	0	10	2	22	95	2			3		1	1	1	6	17	99	2	2	18	2					2		0	2	2	4	3	3		2	0	30	0			1		1		5		3
SNNP	DebubBench	2017-11-11	1	2	1	30	13	2			3		1	1	1	7	18	20	4	4	19	2					2		3	1	4	6	1	5		2	0	10	0			1		1		5		3
SNNP	DebubBench	2017-11-10	1	7	1	30	95	2			3		1	1	1	7	18	99	3	3	19	2					2		1	2	3	5	1	3		2	0	30	0			1		1		5		3
SNNP	DebubBench	2017-11-11	0	2	1	20	95	1	1	5	3		1	1	1	8	18	21	1	1	19	2					2		0	1	1	3	3	3		2	0	15	0			1		1		1		3
SNNP	DebubBench	2017-11-06	0	5	1	19	2	1	1	6	3		1	1	1	10	18	18	1	1	19	2					2		0	1	1	4	3	9		2	0	10	0			1		1		1		3
SNNP	DebubBench	2017-11-07	0	2	1	28	18	2			3		1	1	1	6	18	18	5	1	19	2					2		3	1	4	6	1	6		2	1	0	0			1		1		5		3
SNNP	DebubBench	2017-11-06	0	9	1	22	95	1	1	5	3		1	1	1	7	20	23	1	1	21	2					2		0	1	1	3	3	3		2	0	35	0			1		1		1		3
SNNP	DebubBench	2017-11-06	1	5	1	25	95	1	1	9	1		1	1	1	13	19	99	1	1	24	2					2		1	0	1	4	3	3		2	0	5	0			1		1		5		3
SNNP	DebubBench	2017-11-07	1	0	1	25	20	2			3		1	1	2		15	15	7	7	17	2					1	2	5	2	7	7	1	6		2	1	0	0			1		1		5		3
SNNP	DebubBench	2017-11-07	1	0	1	35	15	2			3		1	1	1	5	18	20	9	9	18	2					2		5	4	9	8	1	6		2	0	30	0			1		1		5		3
SNNP	DebubBench	2017-11-06	1	8	1	20	95	1	1	8	3		1	1	1	10	18	20	1	1	19	2					2		1	0	1	3	3	3		2	0	30	0			1		1		1		3
SNNP	DebubBench	2017-11-07	1	1	1	25	95	1	1	6	3		1	1	1	14	20	99	2	2	21	2					2		2	0	2	4	2	3		2	1	0	1	2		1		1		5		3
SNNP	DebubBench	2017-11-06	0	11	1	20	95	1	1	10	3		1	1	1	14	16	20	2	2	18	2					2		1	1	2	5	1	5		2	0	15	0			1		1		5		3
SNNP	DebubBench	2016-11-07	1	8	1	25	95	2			3		1	1	2		11	99	5	5	18	2					2		2	3	5	7	1	3		2	0	15	1	8		1		1		1		3
SNNP	DebubBench	2017-11-07	1	8	1	20	95	2			1		1	1	2		16	99	1	1	19	2					2		1	0	1	3	3	3		2	0	5	0			4				1		3
SNNP	DebubBench	2017-11-07	0	0	1	25	15	2			3		1	1	2		18	99	7	7	18	2					1	2	2	5	7	6	1	6		2	0	15	0			1		1		5		3
SNNP	DebubBench	2017-11-13	0	5	1	20	7	2			3		1	1	1	9	15	99	2	2	18	2					2		0	2	2	4	3	5		2	0	30	0			1		1		5		3
SNNP	DebubBench	2017-11-12	0	7	1	22	95	2			3		1	1	2		17	99	2	2	18	2					2		1	1	2	4	3	8		2	0	2	0			1		1		1		3
SNNP	DebubBench	2017-11-13	1	11	1	25	95	2			3		1	1	2		18	20	2	2	20	2					2		2	0	2	3	3	5		2	0	30	0			1		1		1		3
SNNP	DebubBench	2017-11-12	1	9	1	25	95	2			3		1	1	1	6	18	99	4	4	19	2					2		3	1	4	6	1	5		2	1	0	0			1		1		5		3
SNNP	DebubBench	2017-11-13	1	6	1	20	95	2			3		3						1	1	19	2					2		1	0	1	4	3	3		2	0	5	0			4				5		3
SNNP	DebubBench	2017-11-13	0	3	1	25	95	2			3		1	1	1	5	18	99	5	5	19	2					2		2	3	5	5	1	8		2	0	30	1	1		1		1		5		3
SNNP	DebubBench	2017-11-12	1	3	1	30	95	2			3		1	1	1	14	20	99	4	4	21	2					2		3	1	4	5	3	3		2	0	5	0			4				5		3
SNNP	DebubBench	2017-11-13	0	6	1	35	27	2			3		1	1	2		18	99	12	12	19	2					1	2	2	10	12	5	1	5		2	0	20	0			1		1		1		3
SNNP	DebubBench	2017-11-12	0	2	1	22	6	2			3		1	1	1	7	18	20	2	2	21	2					2		0	2	2	4	3	5		2	0	20	0			1		1		1		3
SNNP	DebubBench	2017-11-13	1	2	1	25	95	2			3		1	1	1	7	18	99	2	2	19	2					2		2	0	2	4	3	5		2	0	30	0			1		1		1		3
SNNP	DebubBench	2017-11-13	1	2	1	35	95	2			3		1	1	2		25	22	7	7	28	2					2		3	4	7	8	1	8		2	0	5	0			1		1		5		3
SNNP	DebubBench	2017-11-12	1	2	1	25	95	1	1	3	3		1	1	1	8	22	32	2	2	22	2					2		2	0	2	4	3	3		2	0	5	0			1		1		5		3
SNNP	DebubBench	2017-11-08	0	2	1	22	2	1	1	6	3		1	1	1	5	20	20	1	1	22	2					2		0	1	1	3	3	5		2	0	10	0			1		1		1		3
SNNP	DebubBench	2017-11-08	1	9	1	23	95	1	1	4	3		1	1	1	7	19	20	1	1	19	2					2		1	0	1	3	3	3		2	0	15	0			1		1		5		3
SNNP	DebubBench	2017-11-08	0	7	1	25	8	2			3		1	1	1	4	18	18	3	3	20	2					2		0	3	3	5	1	5		2	0	30	0			1		1		5		3
SNNP	DebubBench	2017-11-08	0	10	1	20	95	2			3		1	2	2		19	22	6	6	19	2					1	1	0	5	5	6	1	3		2	0	10	0			1		1		1		3
SNNP	DebubBench	2017-11-09	1	2	1	25	4	1	1	4	3		1	1	1	5	18	19	2	2	2	2					2		2	0	2	4	1	5		2	0	10	0			1		1		1		3
SNNP	DebubBench	2017-11-08	1	8	1	28	95	2			3		1	1	1	5	19	99	3	3	20	2					2		1	2	3	5	1	3		2	0	5	0			1		1		1		3
SNNP	DebubBench	2017-11-08	0	0	1	18	1	1	1	5	3		1	1	1	7	17	99	1	1	18	2					2		0	1	1	3	3	5		2	0	30	0			1		1		1		3
SNNP	DebubBench	2017-11-09	0	3	1	35	95	2			3		1	1	1	3	20	99	6	6	21	2					2		4	2	6	8	3	3		2	0	10	0			1		1		1		3
SNNP	DebubBench	2017-11-08	1	9	1	35	95	2			3		1	1	1	6	19	25	5	5	20	2					2		1	4	5	7	1	3		2	0	10	0			1		1		5		3
SNNP	DebubBench	2017-11-08	1	0	1	25	5	2			3		1	1	1	7	18	20	2	2	20	2					2		1	1	2	4	1	5		2	1	0	0			1		1		1		3
SNNP	DebubBench	2017-11-09	0	11	1	22	95	1	1	3	3		1	1	1	4	18	20	1	1	21	2					2		0	1	1	3	3	3		2	2	0	0			1		1		1		3
SNNP	DebubBench	2017-11-08	1	6	1	25	95	2			3		1	2	2		18	99	1	1	24	2					2		1	0	1	3	1	3		2	0	10	0			1		1		1		3
SNNP	Decha	2017-11-05	1	11	1	28	95	2			1		1	1	2		18	25	5	5	19	1	1				2		3	2	5	7	1	5		2	0	5	1	6		1		1		1		3
SNNP	Decha	2017-11-04	0	1	2	35	95	1	1	3	1		1	1	1	3	24	99	4	4	25	2					2		1	3	4	6	3	9		2	0	20	1	1		1		1		5		3
SNNP	Decha	2017-11-04	0	2	2	20	95	1	1	9	1		1	1	1	10	19	20	1	1	19	2					2		0	1	1	3	2	9		2	0	10	0			1		1		1		3
SNNP	Decha	2017-11-05	0	4	1	29	95	1	1	5	1		1	1	1	4	15	18	1	1	29	2					2		0	1	1	3	2	8		2	0	30	0			4				1		3
SNNP	Decha	2017-11-05	0	1	2	30	95	2			1		1	1	2		19	99	4	4	20	2					2		1	3	4	6	1	3		2	0	5	1	1		1		1		1		3
SNNP	Decha	2017-11-04	0	8	2	21	95	1	1	4	1		1	1	1	4	16	99	2	2	18	1	1				2		0	2	2	4	3	9		2	0	3	1	1		1		1		1		3
SNNP	Decha	2017-11-04	0	8	2	25	95	2			1		1	1	1	4	18	99	3	3	20	1	1				2		1	2	3	7	1	3		2	0	25	0			1		1		1		3
SNNP	Decha	2017-11-04	0	5	2	38	95	2			1		1	1	1	4	15	99	10	10	17	2					2		5	5	10	10	3	5		2	0	20	0			1		1		5		3
SNNP	Decha	2017-11-05	1	2	1	35	95	2			1		1	1	2		20	99	5	5	21	2					2		4	1	5	7	3	5		2	0	30	0			1		1		5		3
SNNP	Decha	2017-11-04	0	0	1	25	95	2			1		1	1	1	3	16	22	3	3	19	2					2		1	2	3	5	1	9		2	0	10	0			1		1		1		3
SNNP	Decha	2017-11-04	1	3	2	28	13	2			1		1	1	2		15	99	5	5	16	2					2		2	2	4	6	3	9		2	0	10	0			1		1		1		3
SNNP	Decha	2017-11-04	1	0	1	40	95	2			1		1	1	2		20	66	7	7	25	1	1				2		3	4	7	8	1	5		2	0	15	0			1		1		1		3
SNNP	Decha	2017-11-11	1	4	1	27	95	1	1	6	1		1	1	1	5	15	99	5	5	16	2					2		3	2	5	7	1	5		2	0	30	1	1		1		1		5		3
SNNP	Decha	2017-11-10	1	6	1	23	3	1	1	14	1		1	1	1	14	20	26	1	1	23	2					2		1	0	1	4	3	8		2	0	40	0			1		1		5		3
SNNP	Decha	2015-01-02	1	5	1	20	95	1	1	10	1		1	1	1	10	11	21	1	1	20	1	1				2		1	0	1	4	2	8		2	0	30	0			1		1		5		3
SNNP	Decha	2017-11-11	1	1	1	29	95	1	1	14	1		1	1	1	14	18	99	2	2	22	2					2		1	1	2	5	1	8		2	1	0	1	1		1		1		5		3
SNNP	Decha	2017-11-10	1	5	1	18	95	1	1	10	3		1	1	1	14	16	25	1	1	17	2					2		1	0	1	4	3	8		2	0	10	0			1		1		5		3
SNNP	Decha	2017-11-01	1	2	2	25	7	1	1	3	3		1	1	1	10	18	22	3	3	20	2					2		2	1	3	5	2	9		2	2	0	0			1		1		1		3
SNNP	Decha	2017-11-10	0	6	2	25	95	1	1	3	1		1	1	1	3	18	20	2	2	19	2					2		0	2	2	4	3	8		2	0	20	0			1		1		5		3
SNNP	Decha	2017-11-11	1	6	2	30	95	2			1		1	1	1	5	17	99	5	5	19	2					2		1	4	5	7	1	8		2	0	40	0			1		1		5		3
SNNP	Decha	2017-11-11	1	7	2	30	95	2			3		1	1	2		16	30	7	7	17	2					2		2	5	7	11	1	8		2	0	20	0			1		1		1		3
SNNP	Decha	2015-01-02	1	7	1	22	0	1	1	10	1		1	1	1	10	21	25	1	1	21	1	1				2		1	0	1	3	2	9		2	0	10	1	1		1		1		1		3
SNNP	Decha	2017-11-11	1	0	1	35	95	2			3		1	1	1	6	11	20	3	3	18	1	1				2		3	0	3	5	1	9		2	0	10	0			1		1		1		3
SNNP	Decha	2017-11-01	1	0	2	26	8	1	1	5	3		1	1	1	8	18	20	4	4	19	2					2		2	2	4	2	3	9		2	0	20	0			1		1		1		3
SNNP	Decha	2017-11-02	1	9	1	20	95	1	1	10	1		2						1	1	19	1	1				2		1	0	1	8	1	9		2	0	5	0			1		1		5		3
SNNP	Decha	2017-11-02	1	7	2	30	95	2			1		1	1	1	5	18	99	5	5	19	1	1				2		1	4	5	8	1	9		2	0	10	1	1		1		1		5		3
SNNP	Decha	2015-01-01	1	1	1	25	95	1	1	10	1		1	1	1	10	11	30	2	2	22	1	1				2		2	0	2	5	1	3		2	0	5	0			1		1		1		3
SNNP	Decha	2015-01-02	0	11	2	29	95	2			1		1	1	2		18	99	4	4	20	1	1				2		1	3	4	6	3	8		2	0	20	0			1		1		1		3
SNNP	Decha	2017-11-02	0	0	2	35	95	2			1		1	1	2		20	99	6	6	21	2					2		4	2	6	8	3	9		2	0	10	0			1		1		5		3
SNNP	Decha	2015-01-02	0	2	2	31	95	1	1	3	1		1	1	2		17	99	6	6	18	2					2		1	5	6	7	3	8		2	0	30	1	3		1		1		1		3
SNNP	Decha	2017-11-01	0	4	2	29	95	2			1		1	1	1	6	17	27	6	6	18	2					2		3	3	6	10	3	3		2	0	15	1	2		1		1		5		3
SNNP	Decha	2015-01-01	1	2	1	20	95	2			4		1	1	2		18	99	1	1	19	1	1				2		1	0	1	3	2	3		2	0	5	0			1		1		1		3
SNNP	Decha	2017-11-03	1	7	2	28	8	2			3		1	1	2		20	99	4	4	21	1	1				2		1	3	4	6	3	11		2	0	4	1	1		1		1		5		3
SNNP	Decha	2015-01-02	0	0	1	27	95	1	1	8	3		1	1	2		17	30	4	4	18	1	1				2		1	3	4	6	1	5		2	0	2	0			4				1		3
SNNP	Decha	2017-11-02	0	7	1	20	95	1	1	8	4		1	1	1	8	15	20	2	2	17	1	1				2		0	2	2	5	1	3		2	0	5	1	2		1		1		5		3
SNNP	Decha	2017-11-03	0	2	1	30	95	2			1		1	1	1	8	15	20	6	6	17	1	1				2		3	3	6	8	1	9		2	0	20	1	2		1		1		1		3
Oromia	Dedo	2017-11-15	0	4	1	26	95	2			4		1	1	2		15	99	5	5	16	1	1				2		2	3	5	7	1	5		2	0	15	0			1		1		5		3
Oromia	Dedo	2017-11-15	0	4	2	23	95	2			4		1	1	2		17	18	3	3	19	2					2		1	2	3	5	3	8		2	0	10	0			1		1		5		3
Oromia	Dedo	2017-11-15	0	3	2	25	95	2			4		1	1	2		15	20	6	6	16	1	1				2		2	4	6	8	3	1			0	0	0			1		1		5		3
Oromia	Dedo	2017-11-15	0	2	2	30	95	2			4		1	1	2		15	20	7	7	16	2					2		3	3	6	10	1	5		2	0	10	0			1		1		5		3
Oromia	Dedo	2017-11-15	0	6	1	28	95	2			4		1	1	2		18	99	5	5	19	1	1				2		2	3	5	7	1	5		2	0	30	0			1		1		1		3
Oromia	Dedo	2016-11-15	0	11	1	20	95	2			4		1	1	1	10	18	99	1	0	19	1	1				2		0	1	1	4	3	5		2	0	30	0			1		1		5		3
Oromia	Dedo	2017-11-15	1	11	1	25	95	2			4		1	1	2		16	17	4	4	18	2					2		3	1	4	6	1	5		2	0	20	0			1		1		5		3
Oromia	Dedo	2017-11-15	1	10	1	22	95	1	1	4	4		1	1	1	7	18	99	2	2	19	1	1				2		2	0	2	4	3	5		98	0	0	0			1		1		5		3
Oromia	Dedo	2017-11-15	0	3	1	20	95	2			4		1	1	2		15	99	2	2	16	2					2		2	0	2	8	2	5		98	0	0	0			1		1		5		3
Oromia	Dedo	2017-11-15	0	6	2	22	95	1	1	10	4		1	1	1	14	13	21	2	2	15	1	1				2		0	2	2	4	3	5		2	0	5	0			1		1		5		3
Oromia	Dedo	2017-11-15	0	2	2	25	95	2			4		1	1	1	3	18	18	7	7	19	2					2		0	7	7	10	1	5		2	0	10	0			1		1		5		3
Oromia	Dedo	2017-11-15	1	3	2	24	19	2			4		1	2	1	8	22	99	1	1	24	2					2		2	0	2	9	1	5		2	0	10	0			1		1		5		3
Oromia	Dedo	2017-11-16	1	4	2	20	95	2			4		1	1	1	8	15	99	2	2	16	1	1				2		1	1	2	4	3	8		2	0	20	0			1		1		1		3
Oromia	Dedo	2017-11-16	1	7	2	30	95	2			4		1	1	1	2	20	99	4	3	22	2					1	2	2	1	3	5	1	8		2	0	30	0			1		1		1		3
Oromia	Dedo	2017-11-16	0	7	1	23	95	1	1	14	4		1	1	1	10	19	31	2	1	18	1	1				1	2	0	1	1	3	3	5		2	0	15	0			1		1		5		3
Oromia	Dedo	2017-11-16	0	7	2	35	19	2			4		1	1	2		19	99	8	8	19	1	1				1	2	3	5	8	8	3	5		2	0	30	0			1		1		5		3
Oromia	Dedo	2017-11-16	0	5	1	25	95	1	1	3	1		1	1	1	2	13	22	4	4	15	1	1				2		2	1	3	5	1	7		2	0	20	0			1		1		1		3
Oromia	Dedo	2017-11-16	0	8	2	32	95	1	1	4	4		1	1	1	4	18	21	5	5	19	1	1				1	2	1	4	5	5	3	8		2	0	20	1	1		1		1		5		3
Oromia	Dedo	2017-11-16	0	6	1	40	95	2			4		1	1	1	2	15	99	9	9	16	1	1				2		5	4	9	7	3	8		98	0	0	0			1		1		5		3
Oromia	Dedo	2017-11-16	0	7	2	27	8	2			4		1	1	1	4	16	99	5	5	17	1	1				2		3	2	5	6	1	5		2	0	10	0			4				1		3
Oromia	Dedo	2017-11-16	0	8	1	25	95	1	1	2	4		1	1	1	8	17	99	2	2	20	2					2		0	2	2	4	3	8		2	0	20	0			1		1		1		3
Oromia	Dedo	2017-11-16	0	6	2	28	10	1	1	2	4		1	1	1	4	18	99	4	4	19	1	1				2		0	4	4	6	1	8		2	0	30	0			1		1		5		3
Oromia	Dedo	2017-11-16	0	7	2	41	95	1	1	1	4		1	1	1	7	20	99	7	7	21	2					2		3	4	7	5	3	5		2	0	20	0			1		1		5		3
Oromia	Dedo	2017-11-16	1	8	1	30	95	2			4		1	1	2		20	99	5	5	21	2					2		5	0	5	6	1	5		2	0	6	0			1		1		1		3
Tigray	DeguaTemben	2017-11-08	0	1	2	37	95	2			1		1	1	2		17	99	5	4	26	2					1	2	2	3	5	6	3	3		2	1	0	0			4				1		4
Tigray	DeguaTemben	2017-11-08	0	5	1	24	95	1	1	2	1		1	1	2		15	25	3	3	18	2					2		0	3	3	5	1	9		2	0	20	1	6		4				1		4
Tigray	DeguaTemben	2017-11-08	0	0	2	23	95	2			1		1	1	1	4	19	20	1	1	23	2					2		1	0	1	3	3	8		2	0	30	0			4				5		4
Tigray	DeguaTemben	2017-11-08	1	5	1	40	95	2			1		1	1	1	2	15	20	9	8	19	2					1	2	4	4	8	8	1	6		2	1	0	1	2		4				4		4
Tigray	DeguaTemben	2017-11-08	0	1	1	35	95	2			1		1	1	2		18	26	9	8	20	2					2		5	3	8	8	2	8		2	1	0	0			4				1		4
Tigray	DeguaTemben	2017-11-08	0	2	2	23	95	2			1		1	1	1	4	18	19	2	2	19	2					2		0	2	2	4	3	6		2	0	20	1	2		4				5		3
Tigray	DeguaTemben	2017-11-09	1	4	1	23	95	1	1	9	1		1	1	1	4	18	23	2	2	19	2					2		2	0	2	4	3	3		2	0	20	1	2		4				5		4
Tigray	DeguaTemben	2017-11-08	0	1	2	30	95	2			1		1	1	1	4	16	99	6	5	20	2					1	2	4	2	6	7	3	3		2	0	45	0			4				1		3
Tigray	DeguaTemben	2017-11-09	0	4	1	27	95	2			1		1	1	1	7	17	22	4	4	18	2					2		2	2	4	6	1	6		2	0	30	1	2		4				1		4
Tigray	DeguaTemben	2017-11-08	0	1	2	32	15	2			1		1	1	1	4	18	22	6	6	19	2					2		2	4	6	8	1	9		2	0	30	1	6		1		1		1		4
Tigray	DeguaTemben	2017-11-08	1	11	1	24	95	1	1	5	1		1	1	1	7	18	26	2	2	20	2					2		2	0	2	4	3	6		2	0	30	0			4				5		3
Tigray	DeguaTemben	2017-11-08	0	6	2	29	95	2			1		1	1	2		19	22	5	5	20	2					2		2	3	5	7	1	6		2	1	0	1	2		4				4		4
Tigray	DeguaTemben	2017-11-13	1	10	1	40	95	2			1		1	1	1	4	11	25	6	6	15	2					2		3	3	6	6	1	6		2	0	20	1	2		1		1		5		3
Tigray	DeguaTemben	2017-01-12	0	9	2	18	95	1	1	5	1		1	1	1	1	15	25	2	2	17	2					2		1	1	2	4	3	6		2	0	30	0			4				5		3
Tigray	DeguaTemben	2017-11-13	1	11	1	25	95	1	1	10	1		1	1	1	14	20	25	2	2	21	2					2		1	1	2	4	3	6		2	0	10	0			1		1		5		3
Tigray	DeguaTemben	2017-11-13	1	1	2	28	95	1	1	10	1		1	1	1	10	25	28	4	4	26	2					2		2	2	4	6	1	6		2	0	20	1	2		4				5		4
Tigray	DeguaTemben	2017-01-12	0	6	1	30	95	1	1	7	1		1	1	1	4	20	99	5	5	21	2					2		3	2	5	7	1	7		2	0	30	0			4				5		4
Tigray	DeguaTemben	2017-11-12	0	6	1	30	95	2			1		1	1	1	6	20	30	7	5	21	2					2		2	3	5	7	1	6		2	0	5	1	2		1		1		5		3
Tigray	DeguaTemben	2017-11-12	1	1	2	30	95	2			1		1	1	2		18	28	4	4	20	2					2		2	2	4	6	1	6		2	0	30	0			4				5		3
Tigray	DeguaTemben	2017-11-12	0	10	1	45	95	2			1		1	1	2		11	26	5	5	18	2					2		1	4	5	7	1	9		2	0	10	1	2		4				5		3
Tigray	DeguaTemben	2017-01-12	0	7	1	28	95	1	1	6	1		1	1	1	2	16	99	4	3	19	2					1	2	2	1	3	5	1	6		2	0	30	1	2		4				5		3
Tigray	DeguaTemben	2017-11-13	1	0	1	28	95	1	1	4	1		1	1	1	6	18	22	4	4	19	2					2		3	1	4	7	1	6		2	0	30	1	2		1		1		5		3
Tigray	DeguaTemben	2017-01-12	0	8	1	26	95	1	1	4	1		1	1	2		16	99	4	3	17	2					2		1	2	3	9	1	6		2	0	20	0			4				5		3
Tigray	DeguaTemben	2017-11-13	1	9	2	35	95	2			1		1	1	2		15	20	6	5	16	2					2		4	1	5	6	1	6		2	0	30	1	2		1		1		5		4
Tigray	DeguaTemben	2017-11-07	0	4	2	40	95	2			1		1	1	1	3	15	99	6	6	17	2					2		3	3	6	8	1	3		2	0	30	1	2		1		1		5		3
Tigray	DeguaTemben	2017-11-07	1	1	2	25	95	1	1	10	1		1	1	1	10	18	20	3	3	19	2					2		2	1	3	7	1	3		2	0	15	1	2		1		1		5		4
Tigray	DeguaTemben	2017-11-08	0	8	1	21	95	1	1	4	1		1	1	2		18	23	1	1	19	2					2		0	1	1	5	3	4		2	0	20	1	2		4				1		4
Tigray	DeguaTemben	2017-11-07	0	1	1	24	95	1	1	3	1		1	1	2		16	99	2	2	21	2					2		0	2	2	4	3	6		2	0	15	1	2		4				9		3
Tigray	DeguaTemben	2017-11-07	1	7	2	24	95	1	1	8	1		1	1	2		19	99	2	2	21	2					2		2	0	2	7	1	3		2	0	15	1	2		4				5		4
Tigray	DeguaTemben	2017-11-07	1	6	1	26	95	1	1	10	1		1	1	1	9	17	21	3	3	18	2					2		2	1	3	5	1	4		2	0	10	1	2		4				5		4
Tigray	DeguaTemben	2017-11-07	1	2	2	24	11	1	1	4	1		1	1	2		15	20	5	4	18	2					2		3	1	4	6	1	3		2	0	30	1	7	No filtration	4				5		3
Tigray	DeguaTemben	2017-11-08	1	7	1	22	95	1	1	3	1		1	1	2		16	22	2	2	19	2					2		2	0	2	6	3	6		2	0	20	1	2		4				1		7
Tigray	DeguaTemben	2017-11-07	1	4	2	30	95	2			1		1	1	2		16	38	5	5	18	2					2		5	0	5	7	1	3		2	0	10	1	7	Other medications of water	4				5		3
Tigray	DeguaTemben	2017-11-07	0	11	1	21	0	1	1	10	1		1	1	2		20	24	1	1	21	2					2		0	1	1	3	2	4		2	0	10	1	2		1		1		5		4
Tigray	DeguaTemben	2017-11-08	0	6	1	40	95	2			1		1	1	2		16	20	10	9	17	2					2		3	6	9	9	1	6		2	0	10	0			4				5		3
Tigray	DeguaTemben	2017-11-08	0	6	1	39	95	2			1		1	1	2		12	99	9	8	18	2					2		1	7	8	10	1	6		2	0	10	1	2		4				4		4
Tigray	DeguaTemben	2017-11-11	1	1	2	24	18	1	1	8	1		1	2	1	10	23	30	2	1	24	2					2		1	0	1	4	3	6		2	0	30	0			1		1		5		4
Tigray	DeguaTemben	2017-11-10	0	2	2	36	95	2			1		3						6	6	16	2					2		2	4	6	6	1	6		2	0	20	1	2		4				5		3
Tigray	DeguaTemben	2017-11-10	1	6	1	21	0	1	1	8	1		1	1	1	12	20	26	1	1	21	2					2		1	0	1	3	3	6		2	0	20	1	2		2		2		5		4
Tigray	DeguaTemben	2017-11-11	1	8	1	35	22	2			1		1	1	1	9	15	22	7	7	18	2					2		4	3	7	8	1	8		2	0	20	1	2		4				5		4
Tigray	DeguaTemben	2017-11-10	0	5	1	33	95	2			1		3						4	4	20	2					2		1	3	4	5	1	6		2	0	30	1	2		4				5		3
Tigray	DeguaTemben	2017-11-11	1	11	2	20	95	1	1	10	1		1	1	1	9	18	24	1	1	19	2					2		1	0	1	3	3	3		2	0	15	1	2		1		1		5		4
Tigray	DeguaTemben	2017-11-10	0	1	2	20	95	1	1	10	1		1	1	1	5	19	23	1	1	20	2					2		1	0	1	6	3	3		2	0	20	1	2		4				5		4
Tigray	DeguaTemben	2017-11-11	1	6	1	24	95	1	1	6	1		3						1	1	23	2					2		1	0	1	7	1	6		2	0	30	1	2		4				5		4
Tigray	DeguaTemben	2017-11-10	0	1	2	21	95	1	1	3	1		1	1	1	7	18	27	3	3	19	2					2		0	3	3	3	3	6		2	0	15	1	2		4				5		4
Tigray	DeguaTemben	2017-11-10	1	1	2	20	95	1	1	8	1		1	1	1	10	16	22	2	2	18	2					2		2	0	2	3	3	6		2	0	20	1	2		4				4		4
Tigray	DeguaTemben	2017-11-10	1	4	1	45	95	2			1		1	1	2		15	25	8	6	18	2					2		4	4	8	10	1	6		2	0	5	1	2		4				5		4
Tigray	DeguaTemben	2017-11-10	0	6	2	28	95	2			1		3						2	2	22	2					2		2	0	2	4	1	6		2	1	0	1	2		4				5		4
Tigray	DeguaTemben	2017-11-10	1	2	1	40	95	2			1		1	1	2		11	99	7	7	15	2					2		4	3	7	8	1	6		2	0	30	1	2		4				5		4
Tigray	DeguaTemben	2017-11-10	1	10	1	20	95	2			1		1	1	1	2	18	99	1	1	19	2					2		1	0	1	3	3	3		2	0	30	1	8		4				5		3
Tigray	DeguaTemben	2017-11-11	0	8	1	19	95	1	1	8	1		1	1	1	10	17	22	1	1	18	2					2		0	1	1	3	3	6		2	0	10	1	2		4				5		3
Tigray	DeguaTemben	2017-11-10	0	8	1	40	95	1	1	5	1		1	1	2		15	20	8	8	18	2					2		3	5	8	8	1	3		2	0	20	1	2		1		1		5		4
Tigray	DeguaTemben	2017-11-11	0	11	1	22	95	1	1	4	1		1	1	2		20	22	1	1	21	2					2		0	1	1	3	3	6		2	0	15	0			4				5		4
Tigray	DeguaTemben	2017-11-10	1	8	1	20	95	1	1	6	1		1	1	1	4	18	23	1	1	20	2					2		1	0	1	8	1	3		2	0	20	1	2		1		1		4		4
Tigray	DeguaTemben	2017-11-10	1	4	1	35	95	2			1		1	1	1	4	18	99	5	5	20	2					2		5	0	5	6	1	6		2	1	0	1	8		4				5		4
Tigray	DeguaTemben	2017-11-10	1	3	1	23	95	2			1		1	1	2		20	25	2	2	20	2					2		1	1	2	5	1	3		2	0	30	1	2		1		1		1		4
Tigray	DeguaTemben	2017-11-10	1	5	1	37	95	2			1		1	1	2		16	99	6	5	18	2					1	2	3	2	5	6	1	3		2	0	20	1	8		1		1		5		4
Tigray	DeguaTemben	2017-11-11	0	1	1	22	2	1	1	8	1		1	1	1	3	17	25	2	2	17	2					2		0	2	2	4	3	6		2	0	5	1	2		4				5		3
Tigray	DeguaTemben	2017-11-11	1	1	2	26	95	1	1	10	1		1	1	1	14	24	28	1	1	26	2					2		1	0	1	5	3	6		2	0	10	1	2		1		1		5		4
Tigray	DeguaTemben	2017-11-10	0	6	1	35	95	2			1		1	1	2		15	25	7	5	18	1	1				2		5	2	7	6	1	3		2	1	0	1	2		4				5		4
Tigray	DeguaTemben	2017-11-12	1	7	1	35	95	2			1		1	1	2		11	20	6	6	18	2					2		3	3	6	8	1	6		2	1	0	1	2		4				5		3
Tigray	DeguaTemben	2017-11-13	1	1	2	41	95	1	1	3	1		1	1	1	2	11	18	8	8	15	2					2		5	3	8	10	3	3		2	0	30	0			4				1		4
Tigray	DeguaTemben	2017-11-12	1	3	2	30	95	2			1		1	1	1	4	18	25	4	4	23	2					2		2	2	4	7	1	6		2	0	30	0			4				5		4
Tigray	DeguaTemben	2017-11-13	0	5	2	27	95	1	1	7	1		1	1	2		18	20	3	3	19	2					2		1	2	3	5	3	3		2	0	10	0			4				5		4
Tigray	DeguaTemben	2017-11-13	1	0	1	30	95	2			1		1	1	2		13	22	5	5	17	2					2		3	2	5	7	1	6		2	0	30	1	2		4				1		3
Tigray	DeguaTemben	2017-11-12	0	5	2	34	95	2			1		1	1	1	4	18	28	6	5	20	2					2		2	3	5	7	1	6		2	0	30	1	2		4				5		4
Tigray	DeguaTemben	2017-11-13	1	5	2	38	95	2			1		1	1	2		16	25	7	7	18	2					2		3	4	7	9	1	3		2	0	10	0			4				5		4
Tigray	DeguaTemben	2017-11-12	0	3	2	25	95	1	1	5	1		1	1	1	7	18	23	3	3	19	2					2		0	3	3	5	1	6		2	1	0	1	2		4				5		4
Tigray	DeguaTemben	2017-11-12	0	1	2	32	95	2			1		1	1	1	3	18	22	6	6	19	2					2		2	4	6	8	1	6		2	1	0	0			1		1		5		4
Tigray	DeguaTemben	2017-11-12	1	2	1	20	95	2			1		1	1	1	8	19	26	1	1	20	2					2		1	0	1	5	3	6		2	1	0	1	2		4				5		4
Tigray	DeguaTemben	2017-11-12	0	11	2	24	95	1	1	14	1		3						1	1	23	2					2		0	1	1	6	2	6		2	0	30	0			1		1		4		4
Tigray	DeguaTemben	2017-11-12	0	11	2	35	95	1	1	4	1		1	1	1	8	15	20	7	7	17	2					2		3	4	7	10	3	6		2	0	30	0			4				5		4
Amhara	Dembecha	2017-11-05	1	1	2	22	10	1	1	8	1		1	1	1	2	12	20	2	2	14	1	1				2		2	0	2	4	3	3		2	0	30	0			1		1		5		3
Amhara	Dembecha	2017-11-06	0	8	2	30	18	2			1		1	2	2		12	16	4	4	13	2					2		1	3	4	5	1	3		2	0	20	0			1		1		5		4
Amhara	Dembecha	2017-11-05	0	1	2	20	95	1	1	5	1		1	1	2		13	18	2	2	16	2					2		0	2	2	4	3	9		2	0	10	1	1		1		1		5		3
Amhara	Dembecha	2016-11-06	1	6	2	30	95	2			1		1	1	1	5	17	16	4	4	17	2					2		3	1	4	6	1	3		2	0	20	0			1		1		5		3
Amhara	Dembecha	2017-11-05	1	6	1	27	8	2			1		1	1	2		15	20	3	3	21	2					2		2	1	3	6	2	3		2	0	20	0			1		1		5		3
Amhara	Dembecha	2017-11-06	0	6	1	35	23	2			1		1	1	1	5	14	18	5	5	14	2					2		5	0	5	7	1	3		2	0	10	0			1		1		5		3
Amhara	Dembecha	2017-11-05	1	0	2	44	95	2			1		1	1	2		12	99	10	10	15	2					2		7	3	10	5	1	5		2	0	5	0			1		1		5		3
Amhara	Dembecha	2017-11-04	1	1	2	30	1	2			1		1	1	1	2	11	99	3	3	15	2					2		1	2	3	5	1	8		2	3	0	0			1		1		5		3
Amhara	Dembecha	2017-11-04	0	0	2	18	5	1	1	4	1		1	1	1	7	13	22	1	1	18	2					2		0	1	1	4	3	8		2	3	0	0			1		1		5		3
Amhara	Dembecha	2017-11-06	0	10	1	35	18	1	1	5	1		1	1	2		17	25	9	9	20	2					1	2	3	6	9	10	1	3		2	0	10	0			1		1		5		3
Amhara	Dembecha	2017-11-05	0	5	2	28	10	2			1		1	1	2		11	99	3	3	17	2					2		2	1	3	5	1	3		2	0	20	1	1		1		1		5		3
Amhara	Dembecha	2017-11-05	1	2	2	20	95	1	1	3	1		1	2	1	5	11	15	1	1	20	2					2		1	0	1	5	3	9		2	0	15	0			4				5		3
Amhara	Dembia	2017-11-06	0	5	2	18	6	2			1		1	1	1	5	12	16	3	3	12	1	1				2		2	1	3	5	2	3		2	1	0	0			1		1		5		3
Amhara	Dembia	2017-11-06	0	10	2	45	35	2			1		1	1	1	5	11	99	11	11	14	2					2		5	6	11	7	1	3		2	0	10	0			1		1		5		3
Amhara	Dembia	2017-11-07	0	11	2	27	7	2			1		3						3	3	17	2					2		1	2	3	4	1	3		2	0	2	0			4				5		3
Amhara	Dembia	2017-11-06	1	11	1	30	10	2			1		1	1	2		11	99	3	3	16	1	1				2		1	2	3	6	3	3		2	0	5	0			1		1		5		3
Amhara	Dembia	2017-11-07	0	2	2	20	5	2			1		1	1	1	5	11	99	2	2	17	2					2		1	1	2	4	3	3		2	0	2	0			4				5		3
Amhara	Dembia	2017-11-06	0	6	1	28	13	2			1		1	1	2		11	99	4	4	16	1	1				2		1	3	4	6	3	3		2	1	0	0			1		1		5		3
Amhara	Dembia	2017-11-07	0	2	2	20	4	2			1		1	1	1	6	15	30	1	1	20	2					2		1	0	1	3	3	3		2	0	10	0			4				5		3
Amhara	Dembia	2017-11-06	1	11	2	30	16	2			1		1	1	1	3	17	18	6	6	18	1	1				2		4	2	6	8	1	3		2	0	30	0			1		1		5		3
Amhara	Dembia	2017-11-06	1	4	1	33	95	2			1		1	1	2		11	99	5	5	18	1	1				2		3	2	5	6	1	4		2	0	10	0			4				5		3
Amhara	Dembia	2017-11-07	0	6	1	25	7	2			1		1	1	2		18	99	2	2	20	1	1				2		0	2	2	4	3	4		2	1	0	0			4				5		3
Amhara	Dembia	2017-11-06	0	4	1	30	10	2			1		1	1	2		11	99	4	4	16	2					2		2	2	4	6	1	3		2	0	30	0			4				5		3
Amhara	Dembia	2017-11-06	0	3	1	27	10	2			1		1	1	2		20	22	3	3	21	2					2		2	1	3	5	3	3		2	0	30	0			3		4		5		3
Amhara	Dembia	2017-11-09	1	11	1	22	7	2			1		1	1	2		15	18	2	2	16	1	1				8		2	0	2	4	3	3		2	0	30	0			3		3		5		3
Amhara	Dembia	2017-11-07	1	5	2	30	95	2			1		1	1	2		11	99	5	5	16	2					2		1	3	4	6	1	3		2	0	2	0			1		1		5		3
Amhara	Dembia	2017-11-07	0	9	1	22	8	2			1		1	1	2		11	99	4	4	14	2					1	1	3	1	4	4	2	3		2	2	0	0			1		1		5		3
Amhara	Dembia	2017-11-09	0	9	1	20	95	1	1	6	1		1	1	2		17	20	1	1	19	1	1				8		0	1	1	3	3	3		2	0	30	0			1		1		5		3
Amhara	Dembia	2017-11-08	0	9	1	45	30	2			1		1	1	2		11	15	10	9	15	1	1				1	2	6	3	9	7	1	6		2	0	3	0			1		1		5		3
Amhara	Dembia	2017-11-09	1	2	1	28	10	1	2		1		1	1	2		18	18	2	2	20	2					8		1	1	2	4	2	3		2	0	3	0			1		1		5		3
Amhara	Dembia	2017-11-07	0	5	2	35	95	2			1		1	1	2		11	99	5	5	18	2					2		2	3	5	7	1	3		2	0	5	0			1		1		5		3
Amhara	Dembia	2017-11-08	0	11	1	38	30	2			1		1	1	2		11	99	5	5	18	1	1				2		2	3	5	7	1	3		2	0	5	0			1		1		5		3
Amhara	Dembia	2017-11-09	1	2	1	37	30	2			1		1	1	2		11	99	5	5	18	2					2		2	3	5	6	1	6		2	0	10	0			1		1		5		3
Amhara	Dembia	2017-11-08	1	7	1	26	21	2			1		3						7	7	15	1	1				2		3	4	7	6	1	3		2	1	0	0			1		1		5		3
Amhara	Dembia	2017-11-08	1	3	1	40	11	2			1		1	1	2		11	18	8	8	15	1	1				2		5	3	8	10	1	3		2	0	5	0			1		1		5		3
Amhara	Dembia	2017-11-07	0	0	2	40	95	2			1		1	1	2		11	99	7	7	19	2					2		4	3	7	9	1	3		2	2	0	0			1		1		5		3
SNNP	DillaZuria	2017-11-20	0	4	1	25	10	2			3		1	1	1	8	15	99	4	4	18	2					2		1	3	4	6	1	3		2	0	10	0			1		1		1		3
SNNP	DillaZuria	2017-11-19	1	9	2	25	14	2			3		1	1	1	10	13	99	7	7	15	2					2		5	2	7	7	1	3		2	0	30	0			1		1		5		3
SNNP	DillaZuria	2017-11-19	1	1	2	17	1	2			3		1	1	1	7	16	99	1	1	17	2					2		1	0	1	4	3	3		2	0	30	0			1		1		5		3
SNNP	DillaZuria	2017-11-19	0	10	2	20	95	1	1	3	3		1	1	1	4	15	99	2	2	17	2					2		0	2	2	4	3	3		2	1	0	0			1		1		4		3
SNNP	DillaZuria	2017-11-19	0	0	2	18	95	2			3		1	1	1	6	18	18	1	1	18	2					2		0	1	1	3	3	3		2	0	15	0			1		1		1		3
SNNP	DillaZuria	2017-11-19	0	3	1	20	1	1	1	5	3		1	1	1	6	19	99	1	1	20	2					2		0	1	1	3	3	3		2	0	30	0			1		1		1		3
SNNP	DillaZuria	2017-11-19	1	7	2	18	2	1	1	6	3		1	1	1	5	18	99	1	1	18	2					2		1	0	1	3	3	3		2	0	10	0			1		1		1		3
SNNP	DillaZuria	2017-11-20	0	0	1	25	10	2			3		1	1	1	6	20	99	3	3	20	2					2		2	1	3	5	1	3		2	0	10	0			1		1		1		3
SNNP	DillaZuria	2017-11-20	0	7	2	20	95	1	1	7	3		1	1	1	5	19	99	1	1	20	2					2		0	1	1	5	3	3		2	0	15	0			1		1		5		3
SNNP	DillaZuria	2017-11-20	1	6	1	22	6	1	1	6	3		1	1	1	9	16	99	3	3	17	1	2	2		2	2		2	1	3	3	1	3		2	0	10	0			1		1		5		3
SNNP	DillaZuria	2017-11-19	0	7	1	28	95	2			3		1	1	1	8	18	99	5	5	19	2					2		1	4	5	7	1	3		2	0	5	0			1		1		4		3
SNNP	DillaZuria	2017-11-20	1	4	2	30	16	2			3		1	1	2		14	99	5	5	16	2					2		4	1	5	5	1	3		2	0	30	1	3		1		1		5		3
SNNP	DillaZuria	2017-11-17	1	2	2	40	95	2			3		1	1	1	6	17	99	7	7	18	2					2		4	3	7	8	1	8		2	0	15	0			1		1		1		3
SNNP	DillaZuria	2017-11-17	0	6	2	24	5	2			3		1	1	1	4	19	99	3	3	20	2					2		0	3	3	5	3	3		2	1	0	0			1		1		4		3
SNNP	DillaZuria	2017-11-18	1	2	2	40	23	2			3		1	1	1	6	17	99	9	9	20	2					2		5	4	9	10	1	8		2	0	10	1	3		1		1		5		3
SNNP	DillaZuria	2017-11-17	1	2	2	20	95	1	1	3	3		1	1	1	8	18	22	2	2	19	1	1				2		2	0	2	4	3	8		2	0	20	0			1		1		5		3
SNNP	DillaZuria	2017-11-17	1	3	1	23	95	1	1	5	3		1	1	1	9	19	99	2	2	20	2					2		2	0	2	4	3	8		2	0	5	0			1		1		1		3
SNNP	DillaZuria	2017-11-17	1	2	2	40	22	2			3		1	1	1	6	18	23	9	9	19	2					2		6	3	9	10	1	3		2	0	5	0			1		1		5		3
SNNP	DillaZuria	2017-11-18	1	1	2	25	8	2			3		1	1	1	8	18	99	4	4	18	2					2		2	2	4	6	1	3		2	0	20	0			4				10	Shine bet yelachewum	3
SNNP	DillaZuria	2017-11-17	0	9	2	28	16	1	1	5	5		1	1	1	4	16	20	4	4	18	2					2		0	4	4	6	1	3		2	0	15	0			1		1		5		3
SNNP	DillaZuria	2017-11-18	0	6	2	32	18	2			3		1	1	1	14	15	99	7	7	18	2					2		3	4	7	8	2	3		2	0	25	1	2		1		1		5		3
SNNP	DillaZuria	2017-11-18	0	3	2	30	8	2			3		1	1	2		22	99	4	4	23	2					2		1	3	4	5	1	3		2	3	0	1	3		1		1		1		3
SNNP	DillaZuria	2017-11-18	0	8	2	23	95	2			3		1	1	1	7	19	26	2	2	20	2					2		1	1	2	4	3	8		2	0	25	0			1		1		5		3
SNNP	DillaZuria	2017-11-17	0	1	2	28	12	2			3		1	1	2		16	18	5	5	19	2					2		1	4	5	6	1	3		2	0	20	0			4				1		3
Amhara	EastBelessa	2017-11-19	1	9	2	28	95	2			1		2						1	1	28	2					2		1	0	1	2	3	3		2	0	15	0			1		1		1		3
Amhara	EastBelessa	2017-11-19	0	2	1	30	95	2			1		1	1	1	3	15	99	7	7	18	1	1				2		2	5	7	5	1	3		2	1	0	0			4				1		3
Amhara	EastBelessa	2017-11-19	0	7	1	32	95	1	1	12	1		1	1	1	6	18	17	1	1	19	2					2		0	1	1	6	3	3		2	0	20	0			1		1		5		3
Amhara	EastBelessa	2017-11-19	1	2	1	30	20	2			1		1	1	2		11	99	5	5	19	2					2		3	2	5	6	1	6		2	0	30	0			1		1		1		3
Amhara	EastBelessa	2017-11-19	1	11	1	25	95	1	1	2	1		1	1	2		11	99	3	3	19	2					2		3	0	3	6	1	3		98	0	0	0			1		1		1		3
Amhara	EastBelessa	2017-11-19	1	7	2	25	10	2			1		1	1	2		15	99	4	4	16	2					2		4	0	4	6	1	6		2	0	30	0			1		1		1		3
Amhara	EastBelessa	2017-11-19	1	5	2	30	95	2			1		1	1	2		15	99	5	5	20	2					1	1	2	3	5	5	1	9		2	0	10	0			4				1		3
Amhara	EastBelessa	2017-11-19	0	3	1	23	95	2			1		1	1	1	10	18	99	3	3	20	2					2		1	2	3	7	2	3		2	0	40	0			1		1		1		3
Amhara	EastBelessa	2017-11-19	1	10	1	30	95	2			1		1	1	1	9	15	99	4	4	17	2					1	2	2	2	4	5	1	3		2	0	10	0			1		1		1		3
Amhara	EastBelessa	2017-11-19	0	0	2	30	95	2			1		1	1	2		11	15	7	7	15	2					2		4	3	7	9	1	3		2	1	0	0			1		1		1		3
Amhara	EastBelessa	2017-11-19	0	1	1	21	1	1	1	8	1		1	1	2		20	20	1	1	20	2					2		0	1	1	1	3	3		2	0	10	0			1		1		1		3
Amhara	EastBelessa	2017-11-19	1	5	1	18	95	1	1	4	1		1	1	1	9	15	99	1	1	18	2					2		1	0	1	3	3	6		2	0	30	0			4				1		3
Oromia	Ebantu	2016-11-16	0	9	2	26	95	1	1	14	3		1	1	1	14	19	22	3	3	20	1	1				2		3	0	3	6	1	3		2	0	20	0			1		1		4		3
Oromia	Ebantu	2017-11-16	0	6	2	22	0	1	1	10	3		1	1	1	14	17	28	3	3	18	1	1				2		3	0	3	6	1	5		2	0	15	0			1		1		1		3
Oromia	Ebantu	2017-11-16	1	6	2	30	6	1	1	3	3		1	1	1	8	15	30	6	6	16	1	1				2		3	3	6	8	1	5		2	0	30	0			1		1		5		3
Oromia	Ebantu	2017-11-16	0	8	2	29	12	1	1	10	3		1	1	1	15	18	23	4	4	19	1	1				2		1	3	4	6	1	5		2	1	0	0			1		1		5		3
Oromia	Ebantu	2017-11-16	0	7	2	20	0	1	1	12	1		1	1	1	12	18	22	1	1	19	1	1				2		0	1	1	3	3	5		2	1	0	0			4				5		3
Oromia	Ebantu	2017-11-15	1	7	1	40	25	2			3		1	1	1	8	15	25	9	9	16	1	1				2		5	4	9	10	2	5		2	0	15	0			1		1		5		3
Oromia	Ebantu	2017-11-16	1	4	2	30	95	1	1	14	3		1	1	1	14	23	30	3	3	25	1	1				2		3	0	3	5	1	8		2	0	5	1	2		1		1		5		3
Oromia	Ebantu	2017-11-16	0	3	2	25	6	1	1	9	3		1	1	1	3	18	25	3	3	20	1	1				1	1	1	2	3	5	1	5		2	0	30	0			1		1		5		3
Oromia	Ebantu	2017-11-15	1	4	2	30	95	2			3		1	1	1	14	15	99	9	9	16	1	1				2		9	0	9	11	1	8		2	0	10	0			4				10	Hinqabnu	14	Hiqabnu
Oromia	Ebantu	2017-11-15	0	11	1	27	95	1	1	12	3		1	1	1	15	20	99	2	2	23	1	1				2		2	0	2	7	3	8		2	0	20	0			1		1		5		3
Oromia	Ebantu	2017-11-16	0	8	2	18	95	1	1	3	3		1	1	1	7	16	99	2	2	18	1	1				2		2	0	2	4	2	3		2	0	5	0			1		4		10	Hinjiru	14	Hinjiru
Oromia	Ebantu	2017-11-15	0	5	2	36	18	2			3		1	1	1	15	18	18	8	8	19	1	1				1	2	5	3	8	11	1	2			0	0	0			1		1		5		3
Amhara	EnarjEnawga	2017-11-19	0	1	2	38	95	2			1		1	1	2		16	99	7	7	9	2					2		2	4	6	3	3	4		2	0	5	0			1		1		5		3
Amhara	EnarjEnawga	2017-11-19	0	10	2	20	2	1	1	7	1		1	1	1	8	14	99	1	1	19	2					2		0	1	1	3	3	4		2	0	30	0			1		1		5		3
Amhara	EnarjEnawga	2009-01-06	1	6	1	23	4	1	1	8	1		1	1	1	14	14	99	2	2	16	2					2		2	0	2	4	2	4		2	0	5	0			1		1		5		3
Amhara	EnarjEnawga	2017-11-19	1	11	1	33	95	1	1	2	1		1	1	1	7	12	99	6	6	15	2					2		5	1	6	8	1	6		2	0	30	0			1		1		5		3
Amhara	EnarjEnawga	2017-11-19	0	0	1	28	5	1	1	4	1		1	1	1	9	11	99	3	3	15	2					2		2	1	3	5	1	6		2	0	30	0			1		1		5		3
Amhara	EnarjEnawga	2009-01-06	1	0	2	33	11	2			1		1	1	1	3	11	13	5	5	15	2					2		2	3	5	7	1	3		98	0	0	1	2		1		1		5		3
Amhara	EnarjEnawga	2017-11-19	0	5	2	24	95	1	1	6	1		1	1	2		16	99	2	2	20	2					2		1	1	2	3	3	4		2	0	10	0			1		1		5		3
Amhara	EnarjEnawga	2017-11-19	1	3	1	25	4	1	1	13	1		1	1	1	13	21	99	1	1	21	2					2		1	0	1	4	3	6		2	0	30	0			1		4		5		3
Amhara	EnarjEnawga	2017-11-19	1	11	2	23	95	2			1		1	1	2		18	22	2	2	19	2					2		2	0	2	4	3	4		2	0	30	0			1		1		5		3
Amhara	EnarjEnawga	2009-01-06	0	10	2	20	95	1	2		1		1	1	2		17	25	1	1	19	2					2		0	1	1	3	2	4		2	0	5	0			1		1		5		3
Amhara	EnarjEnawga	2017-11-19	1	6	2	31	4	2			1		1	1	2		18	99	4	4	17	2					1	2	2	1	3	5	2	4		98	0	0	1	2		1		1		5		3
Amhara	EnarjEnawga	2017-11-19	1	11	2	35	2	2			1		1	1	2		15	99	8	8	19	2					2		4	2	6	3	3	4		98	0	0	0			1		1		5		3
Tigray	Enderta	2017-11-14	1	4	1	35	8	2			1		1	1	2		13	99	7	7	15	2					2		4	3	7	8	1	6		2	0	20	1	2		1		1		10	Hidmo	4
Tigray	Enderta	2017-11-14	1	4	1	30	95	2			1		1	1	2		16	22	6	6	16	2					2		5	1	6	8	3	6		2	0	30	0			4				10	Hdmo	4
Tigray	Enderta	2017-11-15	1	10	1	26	95	2			1		1	1	2		18	24	3	3	21	1	1				2		3	0	3	5	1	6		2	0	30	0			4				5		4
Tigray	Enderta	2017-11-15	0	7	1	23	95	2			1		1	1	2		15	21	3	3	17	2					2		1	2	3	5	1	6		2	0	30	1	2		4				5		4
Tigray	Enderta	2017-11-15	0	1	1	30	95	1	1	5	1		1	1	1	6	12	19	4	4	16	2					2		2	2	4	7	1	3		2	0	10	0			1		1		5		8
Tigray	Enderta	2017-11-15	1	9	1	22	95	1	1	9	1		1	1	1	3	19	22	2	2	20	2					2		2	0	2	4	3	3		2	0	2	1	7	safe and clean jerican	3		3		5		8
Tigray	Enderta	2017-11-15	0	7	1	25	5	1	1	8	1		1	2	1	5	24	22	1	1	24	2					2		0	1	1	5	1	3		2	0	20	1	2		4				5		4
Tigray	Enderta	2017-11-15	1	8	1	25	2	1	2		1		1	1	2		14	99	2	2	19	2					2		2	0	2	4	1	3		2	0	2	1	2		3		3		5		4
Tigray	Enderta	2017-11-14	1	1	1	30	10	2			1		1	1	2		20	99	4	4	20	2					2		2	2	4	5	1	6		2	0	20	1	2		4				10	hidmo	8
Tigray	Enderta	2017-11-15	0	8	1	24	95	1	1	6	1		1	1	2		17	24	3	3	19	2					2		1	2	3	5	3	3		2	0	30	0			4				5		4
Tigray	Enderta	2017-11-14	0	1	2	40	95	2			1		1	1	2		18	25	8	7	20	2					2		4	3	7	9	3	6		2	0	30	0			1		4		10	Hdmo	4
Tigray	Enderta	2017-11-15	1	2	1	23	95	2			1		1	1	2		18	28	4	3	19	2					2		2	1	3	5	1	6		2	0	30	0			1		1		5		4
Tigray	Enderta	2017-11-14	0	5	1	35	95	2			1		1	1	2		15	20	7	7	18	2					2		4	3	7	9	1	7		2	0	30	1	2		1		1		5		4
Tigray	Enderta	2017-11-15	1	2	1	20	95	1	1	8	1		1	1	2		17	21	2	2	18	2					2		1	1	2	5	3	8		2	0	1	1	2		1		1		4		3
Tigray	Enderta	2017-11-14	0	0	1	28	95	1	1	5	1		1	1	2		18	23	6	6	19	2					2		1	5	6	8	1	7		2	0	30	1	2		4				5		4
Tigray	Enderta	2017-11-14	1	3	2	30	95	2			1		1	1	2		15	22	6	6	17	2					2		5	1	6	8	1	6		2	0	30	0			4				4		4
Tigray	Enderta	2017-11-14	1	9	2	23	95	1	1	6	1		1	1	2		17	23	2	2	18	2					2		1	1	2	4	3	8		2	1	0	1	2		4				5		4
Tigray	Enderta	2017-11-15	1	0	1	30	95	1	1	2	1		1	1	2		15	20	7	7	16	2					2		2	5	7	9	1	8		2	1	0	1	2		4				5		4
Tigray	Enderta	2017-11-14	0	1	2	25	95	1	1	6	1		1	1	2		19	22	3	3	20	2					2		3	0	3	5	3	8		2	0	50	1	2		4				5		4
Tigray	Enderta	2017-11-15	0	0	2	27	95	2			1		1	1	2		18	23	4	4	19	2					2		3	1	4	7	3	7		2	0	30	1	2		1		1		4		4
Tigray	Enderta	2017-11-14	0	0	1	24	95	1	1	4	1		1	1	2		19	23	3	2	20	2					1	1	1	1	2	4	2	7		2	0	30	1	2		4				5		4
Tigray	Enderta	2017-11-14	1	6	2	28	95	1	1	5	1		1	1	2		19	23	4	4	21	2					2		2	2	4	6	1	7		2	0	20	1	2		4				4		4
Tigray	Enderta	2017-11-14	1	3	2	38	95	2			1		1	1	2		18	25	6	6	20	2					2		3	3	6	8	1	6		2	0	50	1	2		4				4		4
Tigray	Enderta	2017-11-15	0	5	1	33	95	1	1	6	1		1	1	1	2	18	22	5	5	18	2					2		2	3	5	7	1	8		2	1	0	1	2		4				4		4
Amhara	EnebsieSarMider	2017-11-04	1	10	1	26	95	2			1		1	1	2		15	99	5	3	19	2					1	2	2	1	3	5	1	9		2	0	30	0			1		4		5		3
Amhara	EnebsieSarMider	2017-11-04	1	6	1	21	20	2			1		1	1	2		14	19	1	1	20	1	1				2		1	0	1	3	2	9		2	0	35	0			1		1		1		3
Amhara	EnebsieSarMider	2017-11-04	0	6	1	22	95	1	1	8	1		1	1	2		18	22	2	2	19	1	1				2		1	1	2	5	3	9		2	1	0	0			4				5		3
Amhara	EnebsieSarMider	2017-11-04	0	3	1	40	20	2			1		1	1	2		12	18	9	9	16	2					2		2	7	9	10	1	9		2	0	35	0			1		1		5		3
Amhara	EnebsieSarMider	2017-11-04	1	6	2	25	95	2			1		2						2	2	20	1	1				2		2	0	2	9	1	9		2	0	45	1	3		4				5		3
Amhara	EnebsieSarMider	2017-11-04	1	5	2	38	20	2			1		1	1	2		14	20	6	6	20	1	1				2		2	4	6	8	3	9		2	0	35	0			1		1		5		3
Amhara	EnebsieSarMider	2017-11-05	0	5	1	22	95	1	1	5	1		1	1	2		15	18	2	2	19	1	1				2		2	0	2	4	3	9		2	1	0	0			1		1		5		3
Amhara	EnebsieSarMider	2017-11-04	0	9	2	20	5	1	1	4	1		1	1	2		11	99	2	2	17	2					2		1	1	2	4	3	9		2	0	30	0			1		4		5		3
Amhara	EnebsieSarMider	2017-11-04	0	3	2	28	95	2			1		1	1	2		11	99	2	2	22	2					2		1	1	2	4	2	9		2	0	30	0			4				1		3
Amhara	EnebsieSarMider	2017-11-04	1	0	2	30	2	1	1	6	1		1	1	2		18	99	1	1	30	2					8		1	0	1	7	1	9		2	0	60	1	6		1		1		5		3
Amhara	EnebsieSarMider	2017-11-04	0	1	2	30	10	2			1		2						4	4	20	1	1				2		3	1	4	7	2	9		2	0	60	1	4		4				5		3
Amhara	EnebsieSarMider	2017-11-04	1	8	2	26	95	2			1		1	1	2		18	25	2	2	20	1	1				2		2	0	2	4	3	9		2	1	0	0			1		1		1		3
Amhara	EnebsieSarMider	2017-11-09	1	0	1	28	95	1	1	10	1		1	1	1	10	22	99	2	2	23	2					2		2	0	2	4	2	3		2	0	15	0			4				5		3
Amhara	EnebsieSarMider	2017-11-09	0	4	1	30	95	2			1		1	1	1	5	11	99	4	4	18	2					2		0	4	4	6	1	2			0	0	0			1		1		5		3
Amhara	EnebsieSarMider	2017-11-09	0	5	2	30	18	2			1		1	1	2		11	99	6	6	15	2					2		2	4	6	6	1	3		2	0	30	0			1		1		5		3
Amhara	EnebsieSarMider	2017-11-09	0	11	2	40	95	2			1		1	1	2		18	99	8	8	20	2					2		3	5	8	8	3	9		2	0	10	0			1		1		1		3
Amhara	EnebsieSarMider	2017-11-10	1	1	2	40	20	2			1		1	1	2		13	15	4	4	22	2					2		3	1	4	6	1	9		2	0	10	0			4				5		3
Amhara	EnebsieSarMider	2017-11-09	0	1	2	18	95	1	1	4	1		1	1	2		15	29	1	1	18	2					2		0	1	1	4	3	1			0	0	0			1		1		5		3
Amhara	EnebsieSarMider	2017-11-09	0	4	2	38	95	2			1		1	1	2		13	18	3	3	22	2					2		1	2	3	5	1	3		2	0	10	0			1		1		5		3
Amhara	EnebsieSarMider	2017-11-09	1	9	2	35	20	2			1		1	1	2		14	25	5	5	17	2					2		4	1	5	7	1	3		2	0	10	0			1		1		5		3
Amhara	EnebsieSarMider	2017-11-10	1	7	2	38	95	2			1		1	2	2		12	28	6	6	13	2					2		4	1	5	5	1	9		2	1	0	1	1		4				1		3
Amhara	EnebsieSarMider	2017-11-09	0	4	2	18	95	1	1	4	1		3						1	1	18	2					2		0	1	1	5	3	4		2	0	10	0			1		1		5		3
Amhara	EnebsieSarMider	2017-11-09	1	11	2	30	6	2			1		1	1	2		15	20	3	3	20	2					2		3	0	3	5	1	3		2	5	0	0			4				5		3
Amhara	EnebsieSarMider	2017-11-10	1	6	2	33	95	2			1		1	1	2		14	99	6	5	16	2					1	1	3	2	5	7	1	9		2	0	7	0			4				5		3
Amhara	EnebsieSarMider	2017-11-08	1	6	2	20	95	2			1		1	1	1	7	18	99	1	1	19	2					2		1	0	1	3	3	3		2	0	30	0			1		1		5		3
Amhara	EnebsieSarMider	2017-11-08	1	2	2	30	95	2			1		1	1	2		18	99	6	4	19	1	1				1	1	1	3	4	6	1	3		2	0	10	0			1		1		5		3
Amhara	EnebsieSarMider	2017-11-08	0	9	2	30	95	2			1		1	1	2		15	99	3	3	17	2					2		2	1	3	5	3	4		2	0	15	0			1		1		5		3
Amhara	EnebsieSarMider	2017-11-08	1	5	2	34	10	2			1		1	1	1	8	24	35	3	3	25	1	1				2		1	2	3	8	1	9		2	0	55	0			1		2		5		3
Amhara	EnebsieSarMider	2017-11-08	1	4	2	30	95	2			1		1	1	2		12	99	4	4	16	2					2		2	2	4	7	1	6		2	0	30	0			1		1		5		3
Amhara	EnebsieSarMider	2017-11-08	1	5	2	32	95	2			1		1	1	1	4	11	99	5	5	15	2					2		4	1	5	7	1	6		2	0	30	0			1		1		5		3
Amhara	EnebsieSarMider	2017-11-07	1	7	1	40	30	2			1		3						6	6	13	2					2		2	4	6	7	1	3		2	1	0	0			1		1		5		3
Amhara	EnebsieSarMider	2017-11-08	1	4	2	18	4	2			1		1	1	1	6	11	99	1	1	17	2					2		1	0	1	3	3	8		2	1	0	0			1		4		5		3
Amhara	EnebsieSarMider	2017-11-08	0	7	2	32	18	2			1		1	1	1	3	11	15	3	3	18	2					2		1	2	3	5	1	6		2	0	20	0			1		1		5		3
Amhara	EnebsieSarMider	2017-11-08	1	0	2	20	95	1	1	8	1		1	1	1	14	16	20	1	1	20	2					2		1	0	1	3	2	3		2	0	10	1	2		1		2		5		3
Amhara	EnebsieSarMider	2017-11-07	1	3	2	32	17	2			1		1	1	2		11	17	4	4	18	2					2		3	1	4	6	1	6		2	0	30	0			1		1		5		3
Amhara	EnebsieSarMider	2017-11-08	0	5	2	25	95	2			1		1	1	1	10	16	99	3	3	18	2					2		0	3	3	5	1	3		2	0	15	0			4				5		3
Amhara	EnebsieSarMider	2017-11-14	0	0	2	35	28	2			1		1	1	2		15	99	5	5	17	2					2		2	3	5	4	1	6		2	0	30	0			1		1		5		3
Amhara	EnebsieSarMider	2017-11-14	1	5	2	48	95	2			1		1	1	2		14	99	9	9	22	2					2		7	2	9	11	1	6		2	0	30	0			1		4		5		3
Amhara	EnebsieSarMider	2017-11-13	1	1	2	25	9	1	1	14	1		1	1	1	14	17	30	2	2	22	2					2		1	1	2	4	3	1			0	0	0			1		1		5		3
Amhara	EnebsieSarMider	2017-11-14	1	6	2	25	8	2			1		1	1	1	5	18	23	2	2	19	2					2		2	0	2	4	3	3		2	0	10	0			4				5		3
Amhara	EnebsieSarMider	2017-11-14	0	9	2	25	95	2			1		1	1	1	10	20	99	1	1	24	2					2		0	1	1	3	3	3		2	0	6	1	2		1		1		5		3
Amhara	EnebsieSarMider	2017-11-13	1	4	1	30	10	2			1		1	1	2		11	99	4	4	20	2					2		3	1	4	6	1	6		2	0	30	0			4				5		3
Amhara	EnebsieSarMider	2017-11-14	0	1	1	30	7	2			1		1	1	2		16	99	4	4	18	2					2		2	2	4	4	2	4		2	0	30	0			1		1		5		3
Amhara	EnebsieSarMider	2017-11-14	0	4	1	20	95	1	1	6	1		1	1	1	14	17	20	1	1	20	2					2		1	0	1	3	2	3		2	0	10	0			1		1		5		3
Amhara	EnebsieSarMider	2017-11-14	1	2	2	19	95	1	1	10	1		3						1	1	19	2					2		1	0	1	8	1	3		2	0	5	1	2		1		1		5		3
Amhara	EnebsieSarMider	2017-11-14	1	9	1	27	95	2			1		1	1	1	6	11	99	2	2	16	2					2		1	1	2	5	3	3		2	0	5	1	2		1		1		5		3
Amhara	EnebsieSarMider	2017-11-14	1	7	2	25	10	1	1	10	1		1	1	1	14	15	20	2	2	18	2					2		2	0	2	4	3	4		2	0	10	0			1		1		5		3
Amhara	EnebsieSarMider	2017-11-13	0	0	2	34	95	1	1	2	1		1	1	2		16	99	3	3	22	2					2		1	2	3	5	1	4		2	0	30	0			4				5		3
Amhara	EnebsieSarMider	2017-11-02	0	1	1	28	15	2			4		1	1	2		13	99	7	6	17	2					2		2	4	6	6	1	9		2	0	30	1	2		1		1		5		3
Amhara	EnebsieSarMider	2017-11-02	0	6	2	45	15	2			4		1	1	2		18	99	5	5	20	1	1				2		1	3	4	6	1	9		2	0	15	0			4				1		3
Amhara	EnebsieSarMider	2017-11-02	0	3	2	30	95	2			1		1	1	2		15	20	5	5	20	1	1				2		2	2	4	6	1	9		2	2	0	0			4				5		3
Amhara	EnebsieSarMider	2017-11-02	1	9	2	38	18	2			1		1	1	2		11	99	6	6	15	2					2		4	2	6	8	1	9		2	0	30	0			1		4		5		3
Amhara	EnebsieSarMider	2017-11-02	1	7	1	40	28	2			1		1	1	2		12	20	5	5	20	1	1				2		3	2	5	7	1	9		2	0	20	0			1		1		1		3
Amhara	EnebsieSarMider	2017-11-03	0	11	1	27	15	2			1		1	1	2		11	18	4	4	14	1	1				2		0	3	3	5	3	9		2	0	30	0			4				5		3
Amhara	EnebsieSarMider	2017-11-02	1	1	2	24	95	2			1		1	1	2		13	99	3	3	16	2					2		1	2	3	6	1	8		2	1	0	1	6		4				5		3
Amhara	EnebsieSarMider	2017-11-02	1	11	2	32	95	2			1		1	1	2		16	99	5	5	17	2					8		3	2	5	7	1	5		2	6	0	1	3		4				5		3
Amhara	EnebsieSarMider	2017-11-02	0	11	2	25	95	2			4		1	1	2		12	99	4	4	13	2					2		0	4	4	6	1	9		2	0	30	1	1		1		1		1		3
Amhara	EnebsieSarMider	2017-11-02	1	1	1	35	20	2			1		1	1	2		23	25	4	4	26	2					2		3	1	4	6	1	9		2	0	20	0			1		1		1		3
Amhara	EnebsieSarMider	2017-11-02	0	0	2	30	20	2			4		1	1	2		15	20	7	7	16	2					2		2	5	7	9	1	8		2	4	0	0			1		1		5		3
Amhara	EnebsieSarMider	2017-11-03	1	10	1	29	95	2			1		1	1	2		13	99	3	3	17	1	1				2		2	1	3	5	3	9		2	0	45	0			1		1		5		3
Amhara	EnebsieSarMider	2017-11-12	1	7	2	36	20	2			1		1	1	2		16	20	5	5	18	2					2		2	3	5	6	3	4		2	0	30	0			4				5		3
Amhara	EnebsieSarMider	2017-11-13	1	1	2	23	95	2			1		1	2	1	10	17	99	1	1	22	2					2		1	0	1	4	3	4		98	0	0	0			1		1		5		4
Amhara	EnebsieSarMider	2017-11-13	0	0	1	22	1	1	1	7	1		1	1	1	10	15	22	1	1	22	2					2		0	1	1	3	2	3		2	0	10	0			1		1		5		3
Amhara	EnebsieSarMider	2017-11-12	0	5	2	37	22	2			1		1	1	2		15	99	7	5	16	2					2		1	4	5	5	3	4		2	0	30	0			1		1		5		3
Amhara	EnebsieSarMider	2017-11-12	1	9	2	22	3	1	1	10	1		1	1	1	10	19	28	1	1	21	2					2		1	0	1	3	3	6		2	0	10	1	1		1		1		5		3
Amhara	EnebsieSarMider	2017-11-14	0	11	2	35	95	2			1		1	1	1	5	15	99	4	4	17	2					2		0	4	4	7	1	3		2	0	25	0			1		1		5		3
Amhara	EnebsieSarMider	2017-11-13	0	5	2	30	3	1	1	10	1		1	1	2		21	26	1	1	29	2					2		1	0	1	3	2	7		2	0	10	0			1		1		5		3
Amhara	EnebsieSarMider	2017-11-13	0	0	2	30	14	2			1		1	1	2		15	99	3	3	18	2					2		0	3	3	5	1	8		2	0	30	1	3		1		4		5		3
Amhara	EnebsieSarMider	2017-11-12	1	0	1	25	95	1	1	6	1		1	1	1	8	17	25	2	2	19	2					2		1	1	2	3	2	3		2	0	10	0			1		1		5		3
Amhara	EnebsieSarMider	2017-11-13	0	3	1	25	2	1	1	9	1		1	1	1	7	14	99	1	1	25	2					2		0	1	1	3	2	8		2	0	30	0			1		1		5		3
Amhara	EnebsieSarMider	2017-11-13	1	5	2	40	24	2			1		1	1	1	6	12	18	7	7	16	2					2		3	4	7	9	1	8		2	0	30	0			4				5		3
Amhara	EnebsieSarMider	2017-11-12	1	5	1	25	7	1	1	8	1		1	1	1	10	18	25	3	3	20	2					2		1	2	3	5	2	9		2	0	25	0			1		1		5		3
Amhara	EnebsieSarMider	2017-11-01	0	5	2	35	8	2			1		1	1	2		15	99	5	4	17	1	1				2		3	2	5	6	1	9		2	1	0	1	3		1		1		1		3
Amhara	EnebsieSarMider	2017-11-01	1	6	2	37	95	2			1		1	1	2		12	99	7	6	17	2					1	2	3	3	6	7	2	9		2	0	30	0			1		1		5		3
Amhara	EnebsieSarMider	2017-11-01	1	3	1	31	20	2			1		1	1	1	2	11	16	7	7	15	1	1				2		5	2	7	10	1	5		2	0	30	1	2		1		1		5		3
Amhara	EnebsieSarMider	2017-11-01	0	7	2	30	6	2			1		1	1	2		18	25	3	2	20	2					1	2	0	2	2	7	3	9		2	0	30	0			4				5		3
Amhara	EnebsieSarMider	2017-11-01	0	11	2	45	95	2			1		1	1	2		18	25	9	9	21	1	1				1	2	2	5	7	8	3	8		2	2	0	0			4				5		3
Amhara	EnebsieSarMider	2017-11-01	0	5	1	30	16	2			1		1	1	2		20	25	7	7	21	2					2		3	4	7	9	1	9		2	0	20	0			1		1		1		3
Amhara	EnebsieSarMider	2017-11-01	0	10	2	29	95	2			1		1	1	2		12	20	5	5	18	1	1				2		3	1	4	6	2	9		2	1	0	0			4				5		3
Amhara	EnebsieSarMider	2017-11-01	1	5	2	38	21	2			1		1	1	2		18	99	7	7	22	1	1				2		5	2	7	9	1	9		2	1	0	1	3		1		1		5		3
Amhara	EnebsieSarMider	2017-11-01	1	3	2	30	23	1	1	3	1		1	1	2		15	99	10	10	18	1	1				2		4	6	10	8	1	9		2	1	0	1	3		1		4		5		3
Amhara	EnebsieSarMider	2017-11-01	1	6	2	36	95	2			1		3						3	3	20	2					2		2	1	3	6	2	9		2	0	30	0			4				1		3
Amhara	EnebsieSarMider	2017-11-01	1	11	1	29	18	2			1		1	1	2		11	20	4	0	14	2					2		3	1	4	6	1	9		2	0	35	0			1		1		1		3
Amhara	EnebsieSarMider	2017-11-01	0	10	2	25	6	1	1	4	1		1	1	2		15	20	2	2	21	1	1				2		0	2	2	5	2	9		2	0	30	0			4				1		3
Amhara	Enemay	2017-11-18	0	3	2	23	95	1	1	9	1		1	1	2		19	99	2	1	22	2					2		0	1	1	3	3	3		2	0	10	0			4				5		3
Amhara	Enemay	2017-11-19	0	0	2	28	95	1	1	10	1		1	1	1	9	16	20	5	5	21	2					1	2	2	3	5	4	1	6		2	0	30	0			1		1		5		3
Amhara	Enemay	2017-11-19	1	7	2	26	95	2			1		1	1	2		11	99	4	3	15	2					2		3	0	3	5	1	6		2	0	4	0			4				5		3
Amhara	Enemay	2017-11-19	0	0	2	35	95	2			1		1	1	2		12	21	5	5	17	2					2		4	1	5	7	1	6		2	0	30	0			1		1		5		3
Amhara	Enemay	2017-11-18	1	10	2	26	10	1	1	3	1		1	1	2		15	99	3	3	17	2					8		3	0	3	5	1	3		2	0	10	0			4				5		3
Amhara	Enemay	2017-11-18	1	6	2	20	2	1	1	6	1		1	1	2		13	99	1	1	20	2					2		1	0	1	3	3	3		2	0	10	0			4				5		3
Amhara	Enemay	2017-11-18	0	3	2	25	11	1	1	3	1		1	1	2		14	99	3	2	15	2					8		0	2	2	4	3	6		2	0	10	0			1		4		5		3
Amhara	Enemay	2017-11-18	0	4	2	22	2	2			1		1	1	1	7	15	99	1	1	22	2					2		1	0	1	3	3	6		2	0	3	0			4				5		3
Amhara	Enemay	2017-11-19	0	8	2	33	11	2			1		1	1	2		13	99	4	4	15	2					2		2	2	4	6	2	6		2	0	10	0			1		4		5		3
Amhara	Enemay	2017-11-18	1	1	2	23	3	2			1		1	1	2		16	99	1	1	23	2					2		1	0	1	3	3	3		2	0	20	0			4				5		3
Amhara	Enemay	2017-11-18	0	8	1	27	95	2			1		1	1	1	4	11	99	2	2	20	2					2		0	2	2	4	1	6		2	0	10	0			1		1		5		3
Amhara	Enemay	2017-11-19	1	8	2	36	95	2			1		1	1	2		18	99	6	5	20	2					2		3	2	5	7	1	6		2	0	5	0			1		1		5		3
Amhara	Ensaro	2017-11-03	0	7	1	30	95	2			1		1	1	1	5	14	24	3	3	16	2					2		1	2	3	6	1	5		2	0	30	0			1		1		5		3
Amhara	Ensaro	2017-11-03	0	11	1	45	95	2			1		1	1	2		15	99	7	7	24	2					1	2	4	3	7	6	2	8		2	0	30	0			1		1		5		3
Amhara	Ensaro	2017-11-03	0	2	2	20	95	2			1		1	1	1	4	16	25	1	1	20	2					2		0	1	1	3	3	8		2	0	30	0			4				5		3
Amhara	Ensaro	2017-11-04	0	3	1	22	3	2			1		1	1	1	4	19	99	1	1	21	2					2		0	1	1	3	3	5		2	0	15	0			4				5		3
Amhara	Ensaro	2017-11-03	1	4	1	24	95	2			1		1	1	1	5	18	24	3	3	19	2					2		1	2	3	5	1	5		2	0	20	0			4				5		3
Amhara	Ensaro	2017-11-04	0	7	1	21	95	1	1	3	1		1	1	2		18	24	1	1	21	2					2		0	1	1	3	3	8		2	0	15	0			1		1		5		3
Amhara	Ensaro	2017-11-04	1	11	1	42	95	2			1		1	1	2		11	99	9	9	14	2					2		4	4	8	5	1	5		2	0	40	0			1		1		5		3
Amhara	Ensaro	2017-11-03	1	11	1	25	95	2			1		1	1	2		18	20	2	2	20	2					2		1	1	2	5	3	6		2	0	15	0			1		1		5		3
Amhara	Ensaro	2017-11-03	0	4	1	32	95	1	2		1		1	1	1	2	18	27	4	4	20	2					2		2	2	4	6	1	5		2	0	30	0			1		1		5		3
Amhara	Ensaro	2017-11-04	0	6	1	25	6	2			1		1	1	2		19	28	1	1	25	2					2		0	1	1	3	3	5		2	0	15	0			1		1		5		3
Amhara	Ensaro	2017-11-03	1	2	1	30	95	2			1		1	1	1	2	14	15	2	2	17	2					2		2	0	2	5	1	5		2	0	20	0			1		1		5		3
Amhara	Ensaro	2017-11-03	1	5	1	25	95	1	1	4	1		1	1	2		11	20	3	3	15	2					2		0	3	3	5	1	5		2	0	30	0			4				5		3
Tigray	GantaAfeshum	2017-11-19	1	3	1	37	95	2			1		1	1	1	4	22	26	4	4	23	2					2		1	3	4	6	1	6		2	0	20	1	2		4				5		4
Tigray	GantaAfeshum	2017-11-19	1	0	1	32	95	1	1	10	1		1	1	1	10	21	24	6	5	22	2					2		1	4	5	6	1	6		2	0	10	1	2		1		1		5		4
Tigray	GantaAfeshum	2017-11-19	1	2	2	26	95	1	1	10	1		1	1	1	7	19	28	4	3	20	2					1	2	3	0	3	5	1	6		2	0	10	0			4				5		4
Tigray	GantaAfeshum	2017-11-19	1	0	2	26	95	1	1	10	1		1	1	1	10	22	27	2	2	23	2					2		2	0	2	4	3	6		2	0	15	0			4				5		3
Tigray	GantaAfeshum	2017-11-20	1	8	1	22	95	1	1	10	1		1	1	1	10	20	25	1	1	21	2					2		1	0	1	6	1	8		2	0	20	1	2		1		1		4		3
Tigray	GantaAfeshum	2017-11-20	0	8	1	38	95	2			1		1	1	1	4	17	25	7	7	19	2					2		2	5	7	9	3	6		2	0	30	0			1		1		5		4
Tigray	GantaAfeshum	2017-11-20	0	9	1	37	95	2			1		1	1	2		15	22	7	7	18	2					2		4	3	7	6	1	8		2	0	30	0			1		1		5		3
Tigray	GantaAfeshum	2017-11-19	0	4	2	24	95	1	1	10	1		1	1	1	10	22	25	1	1	23	2					2		0	1	1	3	3	6		2	0	10	0			4				4		4
Tigray	GantaAfeshum	2017-11-19	1	0	1	28	95	1	1	10	1		1	1	1	8	20	22	1	1	21	2					2		1	0	1	3	3	6		2	0	10	1	2		4				5		4
Tigray	GantaAfeshum	2017-11-19	0	1	2	42	95	1	1	4	1		1	1	1	9	15	20	9	6	16	2					2		2	4	6	7	1	6		2	0	10	0			1		1		5		3
Tigray	GantaAfeshum	2017-11-19	1	6	1	26	95	1	1	9	1		1	1	1	10	23	30	2	2	25	2					2		2	0	2	4	2	6		2	0	20	1	2		4				5		8
Tigray	GantaAfeshum	2017-11-20	0	4	1	27	95	1	1	8	1		1	1	1	10	26	30	1	1	26	2					2		1	0	1	3	3	6		2	0	30	1	2		4				5		4
Tigray	GantaAfeshum	2017-11-19	1	4	1	27	95	1	1	3	1		1	1	1	3	16	99	3	3	21	2					2		3	0	3	5	1	6		2	0	20	1	2		1		1		5		4
Tigray	GantaAfeshum	2017-11-19	1	7	2	35	95	1	1	4	1		1	1	1	4	18	25	5	5	20	2					2		3	2	5	7	1	6		2	0	25	1	2		1		1		5		4
Tigray	GantaAfeshum	2017-11-20	0	11	2	28	0	1	1	10	1		1	1	1	10	20	26	3	3	21	2					2		2	1	3	5	1	6		2	0	10	1	2		4				5		4
Tigray	GantaAfeshum	2017-11-20	1	3	2	22	95	1	1	9	1		3						1	1	22	2					2		1	0	1	6	1	3		2	0	10	1	2		1		1		5		4
Tigray	GantaAfeshum	2017-11-20	0	8	1	31	95	1	1	6	1		1	1	1	6	18	28	6	5	20	2					1	2	3	2	5	7	1	4		2	1	0	1	2		1		1		5		4
Tigray	GantaAfeshum	2017-11-19	1	4	2	28	95	1	1	10	1		1	1	1	6	16	23	4	4	20	2					2		3	1	4	5	1	6		2	0	20	0			4				5		4
Tigray	GantaAfeshum	2017-11-20	0	6	1	41	5	1	1	4	1		1	1	1	8	24	29	4	4	4	2					2		6	0	6	1	1	6		2	0	15	1	8		1		1		5		4
Tigray	GantaAfeshum	2017-11-19	1	1	1	43	95	2			1		1	1	2		18	99	4	4	25	2					2		3	1	4	6	1	6		2	0	15	1	8		1		1		5		4
Tigray	GantaAfeshum	2017-11-20	0	6	1	36	95	1	1	2	1		1	1	1	8	11	22	7	7	16	2					2		4	3	7	8	1	4		2	0	30	1	2		4				5		4
Tigray	GantaAfeshum	2017-11-20	1	1	2	29	95	1	1	7	1		1	1	1	9	18	24	4	4	19	2					2		2	2	4	7	1	3		2	0	30	0			4				5		4
Tigray	GantaAfeshum	2017-11-19	0	4	2	43	95	2			1		1	1	1	2	20	25	8	8	23	2					2		2	6	8	9	1	8		2	0	30	1	2		1		1		5		3
Tigray	GantaAfeshum	2017-11-19	0	0	1	32	95	1	1	2	1		1	1	1	10	18	99	4	4	20	2					2		1	3	4	5	1	6		2	0	30	1	8		4				4		4
Oromia	Gechi	2017-11-22	0	4	1	22	95	1	1	5	4		1	1	2		16	20	2	2	18	1	1				2		0	2	2	5	2	5		2	0	30	0			1		1		5		3
Oromia	Gechi	2017-11-22	0	2	1	25	10	2			4		1	1	1	6	16	99	4	4	20	1	1				1	2	1	3	4	5	1	8		2	0	5	0			1		1		1		3
Oromia	Gechi	2017-11-21	0	10	2	18	3	1	1	6	4		1	1	2		15	22	1	1	18	2					2		0	1	1	3	3	5		2	0	15	0			1		1		1		3
Oromia	Gechi	2017-11-22	1	7	1	22	10	2			4		1	1	1	8	18	25	3	3	20	1	1				2		2	1	3	5	1	6		2	0	10	0			1		1		5		3
Oromia	Gechi	2017-11-21	1	0	2	24	10	1	1	5	4		1	1	1	7	14	99	3	3	15	1	1				2		2	1	3	5	1	6		2	0	15	0			1		1		5		3
Oromia	Gechi	2017-11-21	1	7	2	35	15	2			4		1	1	2		16	99	4	4	18	1	1				2		3	1	4	7	3	5		2	0	25	0			1		1		1		3
Oromia	Gechi	2017-11-22	1	3	1	35	95	2			4		1	1	1	5	22	99	4	4	23	1	1				2		2	2	4	6	1	8		2	0	20	0			1		1		5		3
Oromia	Gechi	2017-11-21	1	3	1	25	95	2			4		1	1	1	10	18	22	4	4	19	1	1				2		1	3	4	6	1	5		2	0	20	0			1		1		5		3
Oromia	Gechi	2017-11-21	1	11	2	20	2	2			4		1	1	2		18	28	1	1	19	2					2		1	0	1	3	3	5		2	0	30	0			1		1		5		3
Oromia	Gechi	2017-11-21	1	7	1	26	7	2			4		1	1	2		18	99	2	2	19	1	1				2		2	0	2	4	1	6		2	0	5	0			1		1		5		3
Oromia	Gechi	2017-11-21	0	7	1	18	3	1	1	8	4		1	1	1	3	15	99	1	1	18	1	1				2		0	1	1	3	2	5		2	0	15	0			1		1		1		3
Oromia	Gechi	2017-11-21	1	0	1	30	95	2			4		1	1	1	2	16	25	6	6	18	2					2		4	2	6	8	1	9		2	0	10	0			1		1		5		3
Oromia	Gechi	2017-11-22	1	1	2	26	95	1	1	4	4		1	1	1	7	18	42	2	2	20	2					2		1	1	2	5	3	3		2	0	10	0			1		1		5		3
Oromia	Gechi	2017-11-23	0	6	2	28	10	2			4		1	1	2		18	99	3	3	20	1	1				2		2	1	3	4	1	9		2	0	20	0			1		1		5		3
Oromia	Gechi	2017-11-23	1	9	2	24	95	2			4		1	1	2		18	99	2	2	20	1	1				2		1	1	2	4	3	5		2	0	10	0			1		1		1		3
Oromia	Gechi	2017-11-23	0	6	2	35	12	2			4		1	1	2		15	99	7	6	16	1	1				1	2	2	4	6	5	1	6		2	0	20	0			1		1		5		3
Oromia	Gechi	2017-11-22	1	4	2	17	95	2			4		1	1	1	6	15	99	1	1	17	1	1				2		0	1	1	4	3	3		2	0	5	0			1		1		5		3
Oromia	Gechi	2017-11-23	1	2	2	17	95	1	1	3	4		1	1	1	9	16	99	1	1	17	1	1				2		1	0	1	3	3	6		2	0	20	0			4				1		3
Oromia	Gechi	2017-11-23	1	6	1	20	3	2			4		1	1	1	5	17	99	1	1	20	1	1				2		1	0	1	5	2	6		2	0	3	0			1		1		5		3
Oromia	Gechi	2017-11-23	0	8	1	25	95	2			4		1	1	2		18	25	3	2	19	1	1				1	2	1	1	2	5	2	8		2	0	30	0			1		1		5		3
Oromia	Gechi	2017-11-23	0	11	1	17	3	2			4		1	1	2		15	20	1	1	1	1	1				2		0	1	1	3	2	9		2	0	10	0			1		1		1		3
Oromia	Gechi	2017-11-22	1	3	1	22	7	2			4		1	1	1	10	16	99	3	3	18	1	1				2		3	0	3	5	1	6		2	0	15	0			1		1		5		3
Oromia	Gechi	2017-11-23	1	8	1	30	10	2			4		1	1	1	4	15	99	5	5	17	1	1				2		4	1	5	7	1	6		2	0	5	0			1		1		5		3
Oromia	Gechi	2017-11-23	0	4	2	23	3	2			4		1	1	1	7	21	99	1	1	23	1	1				2		0	1	1	3	3	5		2	1	0	0			1		1		5		4
Oromia	Gechi	2017-11-25	0	10	1	17	95	1	1	7	1		1	2	1	9	16	18	1	1	17	1	1				2		0	1	1	7	2	6		2	0	10	0			1		1		5		3
Oromia	Gechi	2017-11-25	1	4	2	25	95	1	1	4	4		1	1	2		20	99	2	2	21	2					2		1	1	2	4	3	8		2	0	15	0			4				5		3
Oromia	Gechi	2017-11-25	1	5	1	25	95	2			4		1	1	1	5	17	99	1	1	25	2					2		1	0	1	4	3	8		2	0	30	0			1		1		5		3
Oromia	Gechi	2015-11-25	0	2	1	24	95	2			4		1	1	2		18	99	2	2	19	2					2		1	1	2	5	2	8		2	0	30	0			1		1		5		3
Oromia	Gechi	2017-11-25	0	10	1	20	95	1	1	5	4		1	1	1	9	18	99	1	1	20	1	1				2		0	1	1	7	3	8		2	0	15	0			1		1		5		3
Oromia	Gechi	2017-11-25	1	6	1	30	10	2			4		1	1	2		18	99	4	4	19	2					2		3	1	4	8	1	6		2	0	20	0			4				5		3
Oromia	Gechi	2017-11-25	1	2	2	35	95	2			4		1	1	2		20	20	6	6	22	2					2		4	2	6	8	1	5		2	0	45	0			1		1		5		4
Oromia	Gechi	2017-11-25	1	5	2	20	95	2			4		1	1	1	7	20	99	1	1	19	1	1				2		1	0	1	3	2	8		2	0	30	0			1		1		5		3
Oromia	Gechi	2017-11-25	0	3	1	30	20	1	2		4		1	1	2		15	99	6	6	16	1	1				2		2	4	6	8	1	3		2	0	45	0			1		1		5		3
Oromia	Gechi	2017-11-25	0	11	1	20	4	1	1	4	4		1	1	1	8	16	99	1	1	19	1	1				2		0	1	1	3	3	3		2	0	45	0			4				1		3
Oromia	Gechi	2017-11-25	1	0	2	20	95	1	1	6	4		1	1	2		19	99	1	1	20	1	1				2		1	0	1	3	3	7		2	0	20	0			1		1		5		3
Oromia	Gechi	2017-11-25	1	0	1	30	16	2			4		1	1	1	6	18	99	6	6	20	1	1				2		3	3	6	8	1	6		2	0	2	0			1		1		5		3
Oromia	Gechi	2017-11-23	0	5	2	26	95	2			4		1	1	1	8	16	99	4	4	18	1	1				2		0	4	4	6	1	5		2	0	45	0			4				1		3
Oromia	Gechi	2017-11-23	1	11	2	20	95	1	1	10	4		1	1	1	9	18	99	1	1	19	1	1				2		1	0	1	3	3	3		2	0	15	0			1		1		1		3
Oromia	Gechi	2017-11-23	1	0	2	20	95	2			4		1	1	1	7	18	99	1	1	20	1	1				2		1	0	1	4	3	5		2	0	30	0			4				5		3
Oromia	Gechi	2017-11-22	1	11	2	25	95	2			4		1	1	2		16	99	4	4	17	1	1				2		2	2	4	6	1	7		2	0	30	0			1		1		5		3
Oromia	Gechi	2017-11-23	1	11	2	23	95	2			4		3						3	3	17	1	1				2		2	1	3	7	1	3		2	0	20	0			4				5		3
Oromia	Gechi	2017-11-22	1	6	2	20	95	2			4		1	1	2		18	99	2	2	19	1	1				2		2	0	2	4	3	5		2	0	20	0			1		1		5		3
Oromia	Gechi	2017-11-23	0	11	2	20	95	2			4		1	1	1	5	15	25	4	4	17	2					2		0	4	4	6	3	8		2	0	15	0			4				1		3
Oromia	Gechi	2017-11-23	1	7	2	35	95	2			4		1	1	1	8	25	99	9	9	20	2					2		3	2	5	8	1	6		2	0	5	0			1		1		5		3
Oromia	Gechi	2017-11-23	0	7	1	22	95	1	1	8	4		1	1	1	10	18	99	2	2	19	1	1				2		2	0	2	4	3	5		2	0	10	0			1		1		5		3
Oromia	Gechi	2017-11-22	0	0	2	30	95	2			4		1	1	1	4	20	99	5	5	21	1	1				2		3	2	5	7	1	3		2	0	30	0			1		1		5		3
Oromia	Gechi	2017-11-23	0	2	2	30	95	2			4		1	1	2		12	99	9	9	14	1	1				2		3	4	7	10	3	8		2	0	30	0			1		1		5		3
Oromia	Gechi	2017-11-22	1	11	1	30	95	2			4		1	1	1	9	15	99	8	6	17	1	1				1	2	5	2	7	13	3	5		2	1	0	1	3		1		1		5		3
Oromia	Gechi	2017-11-22	0	5	1	25	95	2			4		1	1	2		18	99	6	6	19	1	1				2		1	5	6	8	3	3		2	0	15	0			1		1		5		3
Oromia	Gechi	2017-11-22	0	3	2	25	95	2			4		1	1	2		16	99	5	5	17	1	1				2		1	4	5	7	1	5		2	0	10	0			1		1		5		3
Oromia	Gechi	2017-11-21	1	8	1	22	95	1	1	4	4		1	1	1	8	20	99	1	1	21	1	1				2		1	0	1	10	1	8		2	0	30	1	1		1		1		5		3
Oromia	Gechi	2017-11-22	0	9	2	20	95	2			4		1	1	2		17	99	2	2	19	1	1				2		0	2	2	4	3	5		2	0	10	0			1		1		5		3
Oromia	Gechi	2017-11-22	0	2	1	20	95	1	1	9	4		1	1	1	14	15	99	1	1	19	1	1				2		0	1	1	3	3	8		98	0	0	1	1		1		1		5		3
Oromia	Gechi	2017-11-22	1	0	2	24	95	1	1	14	4		1	1	1	14	23	99	1	1	24	2					2		1	0	1	3	3	8		2	0	30	0			1		1		5		3
Oromia	Gechi	2017-11-22	0	7	1	30	95	2			4		1	1	2		20	26	4	4	22	2					2		1	3	4	6	3	6		2	0	5	0			1		1		5		3
Oromia	Gechi	2017-11-22	0	5	1	25	10	1	1	10	4		1	1	1	4	15	99	3	3	18	1	1				2		1	2	3	5	1	9		2	0	30	1	1		1		1		5		3
Oromia	Gechi	2017-11-21	1	0	1	20	95	1	1	4	4		1	1	1	5	19	20	1	1	20	2					2		1	0	1	3	3	5		2	0	10	0			1		1		1		3
Oromia	Gechi	2017-11-22	0	3	1	29	11	2			4		1	1	2		18	99	3	3	20	1	1				2		1	2	3	5	1	3		2	0	10	0			4				1		3
Oromia	Gechi	2017-11-21	0	3	1	33	13	1	1	8	4		1	1	1	7	20	99	5	5	21	1	1				1	2	1	4	5	7	1	9		2	0	15	0			1		1		5		1
Oromia	Gechi	2017-11-21	1	11	1	22	95	1	1	5	4		1	1	1	7	17	22	3	3	18	1	1				2		1	2	3	6	1	3		2	0	20	0			1		1		5		3
Oromia	Gechi	2017-11-24	1	2	2	25	95	2			4		1	1	2		18	99	7	7	19	2					2		3	2	5	7	1	6		2	0	20	0			1		1		5		3
Oromia	Gechi	2017-11-24	1	9	2	22	95	1	1	3	4		1	1	1	5	20	20	1	1	21	2					2		1	0	1	3	3	6		2	0	25	0			1		1		5		3
Oromia	Gechi	2017-11-24	1	5	2	35	15	2			4		1	1	2		18	99	8	8	18	1	1				2		5	2	7	9	3	2			0	0	1	2		1		1		1		3
Oromia	Gechi	2017-11-24	1	6	2	20	95	2			4		1	1	1	10	18	99	2	2	19	2					2		1	1	2	4	3	6		2	0	4	0			1		1		1		3
Oromia	Gechi	2017-11-24	1	9	1	30	5	2			4		1	1	1	4	16	99	3	3	3	1	1				1	2	2	1	3	6	2	6		2	1	0	0			1		1		1		3
Oromia	Gechi	2017-11-24	0	5	2	25	13	2			4		1	1	2		18	99	2	2	20	1	1				2		1	1	2	4	3	6		2	0	30	0			4				5		3
Oromia	Gechi	2017-11-24	0	2	2	30	15	2			4		1	1	1	4	15	99	7	7	16	1	1				2		5	2	7	10	1	3		2	0	30	0			1		1		1		3
Oromia	Gechi	2017-11-24	1	6	2	22	95	2			4		1	1	2		18	99	2	2	19	1	1				2		1	1	2	4	3	3		2	0	20	0			1		1		1		3
Oromia	Gechi	2017-11-24	0	8	2	20	95	1	1	4	4		1	1	2		19	99	1	1	20	2					2		0	1	1	3	3	6		2	0	30	0			1		1		5		3
Oromia	Gechi	2017-11-24	0	5	1	30	2	2			4		1	1	1	2	22	99	5	5	23	1	1				2		2	3	5	7	1	6		2	0	3	0			1		1		1		3
Oromia	Gechi	2017-11-24	0	2	2	20	4	1	1	3	4		1	1	1	2	15	99	3	3	16	1	1				2		0	3	3	5	3	6		2	0	30	0			4				1		3
Oromia	Gechi	2017-11-24	0	5	2	28	95	2			4		1	1	2		16	99	6	6	18	1	1				2		4	2	6	8	1	3		2	0	30	0			1		1		5		3
SNNP	Gedeb	2017-11-20	0	0	1	30	12	1	1	6	3		1	1	1	2	18	28	5	5	19	2					2		3	2	5	8	3	8		2	0	59	0			1		1		1		3
SNNP	Gedeb	2017-11-19	1	11	2	20	2	1	1	9	1		1	1	1	9	18	99	1	1	19	1	1				2		1	0	1	4	3	3		2	0	20	0			1		1		5		3
SNNP	Gedeb	2017-11-19	0	0	2	25	95	2			3		1	1	2		11	30	4	4	20	2					2		2	2	4	6	1	3		2	0	10	0			1		1		5		3
SNNP	Gedeb	2017-11-20	0	2	2	19	95	1	1	9	3		1	1	1	8	17	19	1	1	19	2					2		0	1	1	3	3	3		2	0	10	0			1		1		4		3
SNNP	Gedeb	2017-11-20	1	7	1	21	95	2			3		1	1	1	8	17	22	2	2	18	1	1				2		2	0	2	4	2	3		2	0	1	0			1		1		5		3
SNNP	Gedeb	2017-11-20	0	3	2	20	95	2			3		1	1	1	6	11	21	1	1	20	2					2		0	1	1	3	2	3		2	0	10	0			1		1		5		3
SNNP	Gedeb	2017-11-19	1	6	2	28	95	1	1	4	1		1	1	1	10	20	99	4	4	21	2					2		4	0	4	6	1	2			0	0	0			1		1		5		3
SNNP	Gedeb	2017-11-19	0	0	2	28	95	1	1	6	3		1	1	1	2	11	30	5	5	22	2					2		3	2	5	7	1	3		2	0	20	0			1		1		4		3
SNNP	Gedeb	2017-11-20	1	4	2	28	95	2			3		1	1	1	9	11	22	6	6	18	2					2		4	2	6	8	1	9		2	0	20	1	2		1		1		5		3
SNNP	Gedeb	2017-11-19	1	4	1	30	95	2			3		1	1	2		18	99	6	6	19	2					2		2	4	6	10	1	3		2	0	30	0			1		1		5		8
SNNP	Gedeb	2017-11-20	0	7	2	27	95	1	1	6	3		1	1	1	3	16	18	4	4	19	2					2		1	3	4	6	1	3		2	0	30	1	2		1		1		5		3
SNNP	Gedeb	2017-11-20	1	2	2	28	95	2			3		1	1	1	10	17	99	4	4	18	2					2		2	1	3	5	1	3		2	0	10	0			4				4		3
SNNP	Gesha	2017-11-01	1	6	1	21	3	1	1	8	3		1	1	1	14	15	25	1	1	20	1	1				2		1	0	1	3	3	3		2	0	2	1	1		1		1		5		3
SNNP	Gesha	2017-10-31	1	4	2	21	3	1	1	5	3		1	1	1	5	18	25	1	1	20	2					1	2	1	0	1	4	1	8		2	0	10	0			1		1		4		3
SNNP	Gesha	2017-10-31	1	11	1	21	95	1	1	9	3		1	1	1	5	18	23	1	1	20	2					2		1	0	1	5	3	8		2	0	10	0			1		1		5		3
SNNP	Gesha	2017-10-31	1	4	2	25	95	1	1	6	3		3						1	1	24	1	1				2		1	0	1	9	1	3		2	0	10	0			1		1		1		3
SNNP	Gesha	2017-10-31	0	3	1	30	7	2			3		1	1	1	6	15	20	4	4	17	1	1				2		0	4	4	6	1	8		2	0	10	1	3		1		1		1		3
SNNP	Gesha	2017-10-31	0	6	1	23	4	2			3		1	1	1	2	19	24	1	1	22	2					2		0	1	1	5	1	8		2	0	15	0			1		1		4		3
SNNP	Gesha	2017-10-31	1	8	2	35	95	2			3		1	1	1	5	24	99	6	6	25	2					2		2	4	6	7	1	8		2	0	5	0			4				4		3
SNNP	Gesha	2017-11-01	1	2	2	20	2	1	1	7	3		1	1	1	9	18	21	1	1	20	2					2		1	0	1	4	1	3		2	0	5	0			1		1		4		3
SNNP	Gesha	2017-10-31	1	10	2	32	10	2			3		1	1	1	3	23	25	3	3	23	1	1				2		1	2	3	5	1	8		2	0	5	0			1		1		1		3
SNNP	Gesha	2017-11-01	1	5	1	25	7	1	1	3	1		1	1	1	3	18	99	2	2	21	1	1				2		1	1	2	4	3	3		2	0	2	0			1		1		5		3
SNNP	Gesha	2017-11-01	0	2	2	25	2	2			4		1	1	1	3	23	35	1	1	25	2					2		0	1	1	4	3	8		2	5	0	0			1		1		4		3
SNNP	Gesha	2017-11-01	0	10	1	24	3	1	1	4	3		1	1	1	2	21	25	1	1	23	1	1				2		0	1	1	3	3	5		2	0	10	0			1		1		1		3
SNNP	Gewata	2017-11-02	1	7	1	23	95	1	1	8	1		1	1	1	10	19	20	1	1	22	2					2		1	0	1	5	1	8		2	0	15	0			1		1		5		3
SNNP	Gewata	2017-11-02	1	8	1	21	95	1	1	10	1		1	1	1	10	19	23	1	1	20	2					2		1	0	1	4	3	5		98	0	0	0			1		1		5		3
SNNP	Gewata	2017-11-02	1	10	1	30	95	2			3		1	1	2		18	28	6	6	20	1	1				2		4	2	6	6	1	3		2	0	20	0			1		1		1		3
SNNP	Gewata	2017-11-03	1	7	1	20	4	1	1	5	1		1	1	1	6	16	99	1	1	19	2					2		1	0	1	3	3	8		2	0	3	0			1		1		4		3
SNNP	Gewata	2017-11-02	1	4	2	30	95	2			1		1	1	2		19	25	4	4	20	2					2		3	1	4	6	1	8		2	0	10	0			1		1		4		3
SNNP	Gewata	2017-11-03	1	7	2	20	95	1	1	10	1		1	1	1	10	18	20	1	1	19	1	1				2		1	0	1	3	3	7		2	0	30	1	1		1		1		1		3
SNNP	Gewata	2017-11-02	0	0	1	30	95	2			1		1	1	1	9	24	99	3	3	25	2					2		3	0	3	5	3	8		2	0	20	0			1		1		5		3
SNNP	Gewata	2017-11-03	0	8	1	35	17	2			1		1	1	1	7	18	23	5	5	21	2					2		2	3	5	7	1	8		2	0	15	0			1		1		5		3
SNNP	Gewata	2017-11-02	1	2	1	27	11	2			1		1	1	2		17	99	4	4	18	2					2		4	0	4	12	1	8		2	0	3	0			1		1		5		3
SNNP	Gewata	2017-11-02	0	6	1	28	11	2			4		1	1	1	6	17	25	5	5	18	2					2		3	2	5	6	1	8		2	0	10	1	3		1		1		5		3
SNNP	Gewata	2017-11-02	1	1	1	25	95	1	1	10	1		1	1	1	5	21	24	1	1	25	2					2		1	0	1	8	2	8		2	0	15	0			1		1		5		3
SNNP	Gewata	2017-11-03	1	10	1	27	95	1	1	6	1		1	1	1	5	20	99	4	4	21	2					2		4	0	4	6	1	8		2	0	5	0			1		1		5		3
Oromia	Ghimbi	2017-11-23	0	5	1	26	11	2			6	ADVENTIST	1	1	2		15	19	3	3	16	1	1				2		2	1	3	5	1	8		2	0	10	0			1		1		1		3
Oromia	Ghimbi	2017-11-23	0	5	1	27	95	2			3		1	1	2		20	99	4	4	21	1	1				1	2	0	3	3	5	1	5		2	0	30	0			1		1		5		3
Oromia	Ghimbi	2017-11-23	1	6	2	35	13	1	2		6	ADVENTIST	1	1	1	7	22	35	4	4	23	1	1				2		1	3	4	6	1	5		2	0	20	0			1		1		5		3
Oromia	Ghimbi	2017-11-23	1	11	2	28	95	2			3		1	1	2		16	20	3	3	17	1	1				2		1	2	3	5	1	6		2	0	5	0			4				5		3
Oromia	Ghimbi	2017-11-23	0	4	1	26	9	2			6	ADVENTIST	1	1	1	9	17	18	3	3	18	1	1				2		0	3	3	5	1	8		2	0	25	0			1		1		5		3
Oromia	Ghimbi	2017-11-23	0	8	2	25	2	1	1	8	3		1	1	1	9	24	99	1	1	24	1	1				2		0	1	1	3	3	5		2	0	30	1	1		4				5		3
Oromia	Ghimbi	2017-11-23	0	11	1	32	95	2			6	Adventist	1	1	2		22	24	4	4	24	1	1				2		1	3	4	6	1	5		2	0	38	0			4				5		3
Oromia	Ghimbi	2017-11-23	0	6	2	25	5	2			3		1	1	2		17	20	2	2	18	1	1				2		1	1	2	4	3	6		2	0	15	0			4				5		3
Oromia	Ghimbi	2017-11-23	1	7	1	29	95	2			6	Adventist	1	1	2		20	30	6	6	21	1	1				2		3	3	6	8	1	5		2	0	30	0			4				5		3
Oromia	Ghimbi	2017-11-23	0	8	1	35	95	2			3		1	1	2		18	99	5	5	19	1	1				2		1	4	5	7	1	5		2	0	10	0			1		1		5		3
Oromia	Ghimbi	2017-11-23	0	8	1	28	95	1	1	4	6	Adventist	1	1	1	5	16	99	4	4	17	1	1				2		0	4	4	6	1	5		2	0	15	0			1		1		5		3
Oromia	Ghimbi	2017-11-23	0	7	1	18	95	1	1	8	3		1	1	1	10	16	99	1	1	17	1	1				2		1	0	1	8	3	8		2	0	20	1	2		1		1		5		3
Oromia	Ghimbi	2017-11-25	1	6	1	31	6	2			4		1	1	2		15	30	5	5	16	1	1				2		1	2	3	4	1	8		2	0	20	0			1		1		5		3
Oromia	Ghimbi	2017-11-25	1	4	1	22	3	1	1	14	3		1	1	1	14	19	99	1	1	22	1	1				2		1	0	1	3	3	6		2	0	45	0			1		1		5		3
Oromia	Ghimbi	2017-11-23	0	5	1	30	5	2			4		1	1	2		25	99	3	3	26	1	1				2		3	0	3	7	3	9		2	0	10	0			1		1		5		3
Oromia	Ghimbi	2017-11-24	0	4	1	23	95	2			4		1	1	2		16	99	2	2	17	1	1				2		1	1	2	5	3	7		2	0	20	0			1		1		1		3
Oromia	Ghimbi	2017-11-24	0	4	2	30	7	2			4		1	1	2		20	99	4	4	21	1	1				2		1	3	4	6	1	6		2	0	20	0			1		1		5		3
Oromia	Ghimbi	2017-11-24	0	3	1	30	8	2			4		1	1	2		22	25	4	4	23	1	1				2		1	3	4	6	3	7		98	0	0	0			1		1		5		3
Oromia	Ghimbi	2017-11-25	1	6	1	25	11	1	1	8	4		1	1	2		14	23	2	2	19	1	1				2		1	1	2	4	3	5		2	1	0	0			1		1		5		3
Oromia	Ghimbi	2017-11-24	1	9	1	27	13	2			4		1	1	2		14	17	4	3	16	1	1				2		2	1	3	7	1	8		2	0	15	0			1		1		5		3
Oromia	Ghimbi	2017-11-24	1	4	1	28	7	1	1	8	4		1	1	2		15	99	3	3	17	1	1				2		3	0	3	5	2	8		2	2	0	0			1		1		5		3
Oromia	Ghimbi	2017-11-24	0	4	1	20	95	2			4		1	1	2		18	99	1	1	18	1	1				2		0	1	1	3	3	10		2	0	20	0			1		1		5		3
Oromia	Ghimbi	2017-11-25	1	6	1	20	95	1	1	9	3		1	1	1	6	18	99	1	1	19	1	1				2		1	0	1	3	3	9		2	0	50	0			1		1		5		3
Oromia	Ghimbi	2017-11-24	1	10	1	27	95	2			4		1	1	2		17	99	4	4	18	1	1				2		1	2	3	6	2	7		2	0	20	0			1		1		5		3
Oromia	GidaAyana	2017-11-14	1	8	1	20	5	2			3		1	1	2		15	18	2	2	16	1	1				2		1	1	2	4	2	9		2	0	10	0			4				1		3
Oromia	GidaAyana	2017-11-14	1	10	1	20	0	2			3		1	1	1	10	18	30	1	1	1	1	1				2		1	0	1	5	2	8		2	0	10	0			4				10	Hinqabanu	14	Hinjiru
Oromia	GidaAyana	2017-11-13	0	2	1	30	95	1	1	4	3		1	1	2		20	30	5	5	21	2					2		1	4	5	7	1	9		2	0	10	0			1		1		5		3
Oromia	GidaAyana	2017-11-13	1	4	1	30	12	2			3		1	1	1	7	18	35	7	7	19	1	1				2		2	5	7	9	1	9		2	0	60	0			1		1		1		1
Oromia	GidaAyana	2017-11-14	1	2	2	25	10	2			3		1	1	2		13	99	8	8	14	2					2		6	2	8	11	1	5		2	0	15	0			1		1		5		3
Oromia	GidaAyana	2017-11-13	0	8	2	29	0	1	1	10	3		1	1	1	8	23	99	1	1	28	1	1				2		0	1	1	3	3	5		2	0	30	0			1		1		5		3
Oromia	GidaAyana	2017-11-14	1	4	1	35	95	2			1		1	1	2		16	34	12	12	17	1	2	2		0	1	2	5	4	9	13	1	5		2	0	10	0			4				10	Hinqabu	14	Hinjiru
Oromia	GidaAyana	2017-11-14	0	11	2	30	3	1	1	2	3		1	1	1	10	15	20	2	2	16	1	1				2		0	2	2	4	3	9		2	0	10	0			4				1		3
Oromia	GidaAyana	2017-11-14	0	3	1	25	95	1	1	11	3		1	1	1	12	22	99	2	2	23	1	1				2		1	1	2	5	1	8		2	0	30	0			4				1		3
Oromia	GidaAyana	2017-11-14	1	4	2	25	95	2			3		1	1	1	4	22	26	2	2	23	2					2		2	0	2	4	3	8		2	0	20	0			4				1		3
Oromia	GidaAyana	2017-11-14	0	2	1	35	95	2			3		1	1	1	7	18	99	8	8	19	2					2		3	5	8	10	1	9		2	0	10	1	3		1		1		1		3
Oromia	GidaAyana	2017-11-13	0	2	1	25	95	2			3		1	1	1	8	13	30	5	5	14	2					2		1	4	5	7	1	9		2	0	30	0			1		1		5		3
SNNP	Gimbo	2017-11-04	0	7	2	18	95	1	1	9	1		3						1	1	18	2					2		0	1	1	6	1	3		2	0	5	0			1		1		5		3
SNNP	Gimbo	2017-11-04	0	4	1	32	20	1	1	10	1		1	1	1	12	16	99	3	3	17	2					2		0	3	3	6	1	3		2	0	20	0			1		1		5		3
SNNP	Gimbo	2017-11-04	0	4	2	23	2	1	1	10	1		1	1	1	10	21	23	1	1	23	2					2		0	1	1	4	3	3		2	0	10	1	1		1		1		5		3
SNNP	Gimbo	2017-11-04	0	1	1	23	95	1	1	10	1		1	1	1	6	19	24	1	1	23	2					2		1	0	1	3	2	2			0	0	0			1		1		5		3
SNNP	Gimbo	2017-11-04	0	11	1	24	4	1	1	8	1		1	1	1	10	20	25	1	1	23	2					2		0	1	1	3	3	3		2	0	20	1	1		1		1		5		3
SNNP	Gimbo	2017-11-04	0	0	1	21	3	1	1	9	1		1	1	1	14	18	22	1	1	21	2					2		0	1	1	3	3	3		2	2	0	0			1		1		5		3
SNNP	Gimbo	2017-11-06	1	3	1	26	4	1	1	14	1		1	1	1	14	22	22	2	2	23	2					2		2	0	2	5	3	3		2	1	0	1	2		1		1		5		3
SNNP	Gimbo	2017-11-04	0	9	2	18	3	1	1	10	1		1	1	1	10	16	99	1	1	17	2					2		0	1	1	3	3	3		2	0	20	0			1		1		5		3
SNNP	Gimbo	2017-11-04	1	2	2	23	95	1	1	10	1		1	1	1	10	15	20	2	2	19	2					2		2	0	2	4	3	3		2	0	30	0			1		1		5		3
SNNP	Gimbo	2017-11-04	1	1	1	36	95	1	1	14	1		1	1	1	10	22	24	4	4	23	2					2		3	1	4	6	1	3		2	0	1	0			1		1		5		3
SNNP	Gimbo	2017-11-06	0	3	2	25	3	2			1		1	1	1	15	16	99	5	5	17	2					2		3	2	5	5	1	3		2	0	10	0			1		1		5		3
SNNP	Gimbo	2017-11-04	1	5	1	22	2	1	1	14	1		1	1	1	15	18	28	1	1	21	2					2		1	0	1	4	3	5		2	0	30	1	2		1		1		5		3
SNNP	Gimbo	2017-11-07	1	2	2	30	0	2			1		3						2	2	23	2					2		1	1	2	5	3	8		2	0	10	0			1		1		4		3
SNNP	Gimbo	2017-11-07	0	2	1	30	95	1	1	8	1		1	1	1	6	19	24	3	3	20	2					2		1	2	3	5	1	8		2	0	10	0			1		1		4		3
SNNP	Gimbo	2017-11-07	1	2	1	20	3	1	1	4	1		1	1	1	10	17	99	1	1	19	2					2		1	0	1	3	3	8		2	0	10	0			4				1		3
SNNP	Gimbo	2017-11-07	0	9	2	21	95	2			1		1	1	1	8	18	99	1	1	20	2					2		0	1	1	3	3	8		2	0	5	0			4				1		3
SNNP	Gimbo	2017-11-08	0	3	1	24	7	2			1		1	1	1	3	17	18	2	2	20	2					2		0	2	2	4	2	8		2	3	0	0			4				4		3
SNNP	Gimbo	2017-11-08	1	4	2	30	11	2			1		1	1	1	2	18	99	7	7	19	2					2		3	4	7	7	1	3		2	0	20	0			4				1		3
SNNP	Gimbo	2017-11-07	0	0	1	35	95	1	1	3	1		1	1	2		16	21	9	9	18	2					2		6	3	9	10	1	8		2	0	5	0			1		1		5		3
SNNP	Gimbo	2017-11-07	0	6	1	27	95	2			1		1	1	2		15	99	6	6	16	2					2		2	4	6	9	1	8		2	0	30	0			4				5		3
SNNP	Gimbo	2017-11-08	0	10	1	28	2	2			1		1	1	1	4	18	23	1	1	27	2					2		0	1	1	3	3	3		2	5	0	0			1		1		5		3
SNNP	Gimbo	2017-11-07	1	6	2	28	11	2			1		1	1	2		17	99	4	4	18	2					2		3	1	4	6	1	8		2	0	5	0			4				4		3
SNNP	Gimbo	2017-11-07	0	1	1	34	16	2			1		1	1	1	2	18	23	5	5	19	2					2		2	3	5	7	1	8		2	0	15	0			1		1		4		3
SNNP	Gimbo	2017-11-07	1	2	2	32	13	2			1		1	1	1	7	20	99	6	6	21	2					2		4	2	6	8	1	8		2	0	2	0			4				5		3
Oromia	Goma	2017-11-17	0	2	2	21	95	1	1	10	4		1	1	1	5	19	37	1	1	21	2					2		0	1	1	3	3	5		2	0	15	0			1		1		5		3
Oromia	Goma	2017-11-17	0	11	1	27	95	1	1	6	4		1	1	2		18	99	3	3	19	1	1				2		2	1	3	5	1	4		98	0	0	0			1		1		5		3
Oromia	Goma	2017-11-18	0	11	1	23	95	1	1	9	3		1	1	1	3	21	30	1	1	23	1	1				2		0	1	1	3	3	5		2	0	10	0			1		1		5		3
Oromia	Goma	2017-11-17	1	8	2	35	95	2			4		1	1	1	6	20	99	6	6	21	2					2		2	4	6	8	1	5		2	0	20	0			1		1		5		4
Oromia	Goma	2017-11-18	1	3	1	25	95	2			4		1	1	1	6	15	99	4	4	16	2					2		8	0	8	1	1	5		98	0	0	0			1		1		5		3
Oromia	Goma	2017-11-15	1	4	2	27	95	2			4		1	1	2		18	25	2	2	20	2					2		1	1	2	7	1	5		2	0	5	0			1		1		5		3
Oromia	Goma	2017-11-18	0	5	1	37	25	1	1	3	4		1	1	1	6	15	99	7	7	16	2					2		3	4	7	8	1	5		2	1	0	0			1		1		5		3
Oromia	Goma	2017-11-18	0	9	1	20	7	2			4		1	1	1	8	13	23	2	2	15	2					2		2	0	2	4	3	6		2	0	10	0			1		1		5		3
Oromia	Goma	2017-11-18	1	3	1	25	95	2			3		1	1	1	3	16	99	4	4	16	2					2		2	2	4	6	3	5		2	0	15	0			1		1		5		3
Oromia	Goma	2017-11-18	1	0	2	30	10	2			4		1	1	1	5	20	99	3	3	21	2					2		2	1	3	7	1	5		2	0	5	0			1		1		5		3
Oromia	Goma	2017-11-18	0	10	2	40	30	2			4		1	1	1	3	15	99	6	6	16	2					2		2	4	6	11	1	5		2	0	20	0			1		1		5		3
Oromia	Goma	2017-11-17	1	2	2	30	18	1	1	5	4		1	1	1	7	15	25	6	6	16	2					2		3	3	6	7	1	5		2	0	15	0			1		1		5		3
Amhara	GonchaSisoEnesie	2017-11-17	1	5	2	26	95	2			1		1	1	2		16	99	2	2	18	2					2		2	0	2	4	2	9		2	0	20	0			1		1		5		3
Amhara	GonchaSisoEnesie	2009-01-04	1	5	2	35	20	2			1		1	1	2		11	15	5	5	16	2					2		3	2	5	7	1	9		2	0	5	0			1		1		5		3
Amhara	GonchaSisoEnesie	2017-11-17	1	9	2	35	95	2			1		1	1	1	7	12	20	8	8	16	2					2		3	5	8	5	1	9		2	0	30	0			4				5		3
Amhara	GonchaSisoEnesie	2009-01-04	0	10	2	25	4	2			1		1	1	2		15	18	1	1	24	2					2		0	1	1	3	2	9		2	0	5	0			1		1		5		3
Amhara	GonchaSisoEnesie	2017-11-17	0	1	2	22	95	1	1	6	1		1	1	2		15	18	1	1	22	2					2		0	1	1	3	3	8		2	0	30	0			4				1		3
Amhara	GonchaSisoEnesie	2017-11-17	1	5	2	30	95	2			1		1	1	2		15	99	5	5	18	2					2		1	4	5	7	2	9		2	0	30	0			4				5		3
Amhara	GonchaSisoEnesie	2009-01-04	0	5	2	35	95	2			1		1	1	2		12	16	6	6	17	2					2		1	5	6	8	1	9		2	0	10	0			1		1		5		3
Amhara	GonchaSisoEnesie	2017-11-17	1	7	2	20	95	1	1	7	1		1	1	1	10	18	99	1	1	20	2					2		1	0	1	3	3	8		2	0	15	0			1		4		1		3
Amhara	GonchaSisoEnesie	2017-11-17	0	1	2	23	95	2			1		1	1	1	6	16	18	1	1	23	2					2		0	1	1	3	3	9		2	1	0	0			4				1		3
Amhara	GonchaSisoEnesie	2017-11-17	0	7	2	20	3	2			1		1	1	2		15	99	1	1	19	2					2		0	1	1	3	3	9		2	0	30	0			4				1		3
Amhara	GonchaSisoEnesie	2017-11-17	1	11	2	22	95	2			1		1	1	2		18	99	1	1	21	2					2		1	0	1	3	3	9		2	0	15	0			1		1		1		3
Amhara	GonchaSisoEnesie	2017-11-17	1	10	2	27	95	2			1		1	1	2		18	99	3	3	20	2					2		1	2	3	5	1	9		2	0	30	0			1		1		5		3
Amhara	GonchaSisoEnesie	2017-11-15	1	9	2	22	4	1	1	10	1		1	1	1	14	16	99	1	1	21	2					2		1	0	1	4	2	4		2	1	0	0			1		1		5		3
Amhara	GonchaSisoEnesie	2017-11-15	1	7	2	30	15	2			1		1	1	2		16	25	4	4	17	2					2		1	3	4	6	1	1			0	0	1	2		1		1		5		3
Amhara	GonchaSisoEnesie	2017-11-15	1	2	2	23	9	2			1		1	1	2		15	15	2	2	17	2					2		2	0	2	5	3	6		2	0	15	0			1		1		5		3
Amhara	GonchaSisoEnesie	2017-11-15	0	9	2	24	95	1	1	9	1		1	1	1	14	19	99	1	1	23	2					2		0	1	1	3	2	4		2	0	15	1	2		1		1		5		3
Amhara	GonchaSisoEnesie	2017-11-16	1	2	1	30	17	2			1		1	1	1	8	11	99	3	3	14	2					2		2	1	3	6	1	6		2	0	10	0			1		1		5		3
Amhara	GonchaSisoEnesie	2017-11-15	0	6	2	26	3	1	1	2	1		1	1	1	1	16	14	1	1	25	2					2		0	1	1	4	3	6		2	0	10	0			1		1		5		3
Amhara	GonchaSisoEnesie	2017-11-15	1	2	2	25	9	2			1		1	1	2		11	99	5	5	17	2					2		3	2	5	7	1	5		2	0	20	1	2		1		1		5		3
Amhara	GonchaSisoEnesie	2009-01-05	1	11	2	37	23	2			1		1	1	2		17	20	5	5	23	2					2		2	3	5	7	1	3		2	0	10	0			1		1		5		3
Amhara	GonchaSisoEnesie	2017-11-16	1	7	2	34	95	2			1		1	1	2		16	99	7	6	18	2					2		4	2	6	6	3	4		2	0	30	0			1		1		5		3
Amhara	GonchaSisoEnesie	2009-01-04	1	9	1	35	23	2			1		1	1	2		15	20	4	4	22	2					2		1	3	4	6	1	3		2	0	10	0			1		1		5		3
Amhara	GonchaSisoEnesie	2017-11-16	0	2	2	25	5	2			1		1	1	2		11	99	4	4	15	2					2		1	3	4	4	3	3		2	0	15	0			1		1		5		3
Amhara	GonchaSisoEnesie	2009-11-16	0	5	1	28	10	2			1		1	1	2		15	20	3	3	19	2					2		1	2	3	5	1	3		2	0	5	0			1		1		5		3
Amhara	GondarZuria	2017-11-15	1	2	1	34	95	2			1		1	1	2		16	13	6	6	16	2					2		3	3	6	8	1	8		2	0	30	0			4				5		3
Amhara	GondarZuria	2017-11-15	1	5	1	28	95	2			1		1	1	2		17	19	3	3	19	2					2		2	1	3	6	2	8		2	0	30	0			4				5		3
Amhara	GondarZuria	2017-11-15	0	2	2	32	95	2			1		1	1	2		11	99	4	4	20	2					2		3	1	4	7	1	4		2	0	5	0			4				5		3
Amhara	GondarZuria	2017-11-15	1	4	2	30	95	2			1		1	1	2		15	99	3	3	16	2					2		3	0	3	5	1	3		2	0	25	0			1		1		5		3
Amhara	GondarZuria	2017-11-15	1	4	2	25	10	2			1		1	1	2		11	99	5	5	17	2					2		3	2	5	7	1	3		2	3	0	0			4				5		3
Amhara	GondarZuria	2017-11-14	1	0	2	34	12	1	2		1		1	1	2		12	18	5	5	17	2					2		3	2	5	7	1	8		2	1	0	0			4				5		3
Amhara	GondarZuria	2017-11-14	1	6	2	25	95	1	1	2	1		1	1	2		11	99	3	3	14	2					2		2	1	3	5	3	3		2	0	10	0			1		1		5		3
Amhara	GondarZuria	2017-11-14	1	6	1	30	20	2			1		1	1	2		13	99	8	8	15	2					2		4	4	8	9	1	5		2	0	20	0			4				5		3
Amhara	GondarZuria	2017-11-14	0	4	2	35	95	2			1		1	1	2		11	25	5	5	20	1	1				2		3	2	5	7	1	3		2	1	0	0			1		1		5		3
Amhara	GondarZuria	2017-11-15	1	9	2	25	14	2			1		1	1	1	10	15	99	4	4	18	2					2		1	3	4	5	1	3		2	1	0	0			1		1		1		3
Amhara	GondarZuria	2017-11-15	1	0	1	20	15	1	1	7	1		1	1	1	2	17	25	1	1	20	2					2		1	0	1	6	3	7		2	0	10	0			4				5		3
Amhara	GondarZuria	2017-11-15	1	9	2	25	95	1	1	8	1		1	1	1	2	17	15	2	2	18	2					2		0	2	2	4	3	3		2	0	10	0			4				5		3
Amhara	GondarZuria	2017-11-11	0	6	1	30	2	2			1		1	1	1	4	18	99	6	6	22	1	1				1	2	4	2	6	7	1	6		2	0	20	0			1		1		5		3
Amhara	GondarZuria	2017-11-10	0	3	1	25	7	1	1	4	1		1	1	2		16	23	2	2	19	2					2		0	2	2	4	3	3		2	0	10	0			1		1		5		3
Amhara	GondarZuria	2017-11-10	0	9	2	20	1	1	1	8	1		1	2	2		15	99	1	1	17	2					2		0	1	1	5	3	6		2	0	60	0			1		1		5		3
Amhara	GondarZuria	2017-11-10	0	6	1	25	3	1	1	8	1		1	1	1	10	22	31	1	1	24	1	1				2		0	1	1	4	3	6		2	0	5	1	7	Wuhagar	1		1		5		3
Amhara	GondarZuria	2017-11-10	0	8	1	17	2	1	1	2	1		1	1	1	5	14	25	1	1	16	2					2		0	1	1	3	2	3		2	0	2	0			1		1		5		3
Amhara	GondarZuria	2017-11-10	1	5	1	35	23	2			1		1	1	1	7	20	25	7	7	20	2					2		6	1	7	9	1	3		2	0	10	0			1		1		5		3
Amhara	GondarZuria	2017-11-10	1	1	1	27	14	2			1		1	1	2		13	20	5	5	17	2					1	1	4	1	5	7	1	3		2	0	30	0			1		1		5		3
Amhara	GondarZuria	2017-11-10	1	3	2	20	8	1	1	2	1		1	1	2		12	22	1	1	20	2					2		1	0	1	3	3	3		2	0	15	0			1		1		5		3
Amhara	GondarZuria	2017-11-10	0	7	1	28	18	2			1		1	1	2		11	20	3	3	20	1	1				8		2	1	3	5	1	3		2	0	5	0			1		1		5		3
Amhara	GondarZuria	2017-11-11	1	6	1	20	1	2			1		1	1	2		15	20	2	2	16	1	1				2		2	0	2	4	2	3		2	0	10	0			1		1		5		3
Amhara	GondarZuria	2017-11-09	0	7	1	25	2	1	1	6	1		1	1	1	1	18	20	1	1	24	1	1				8		0	1	1	4	3	3		2	0	5	0			1		1		1		3
Amhara	GondarZuria	2017-11-09	0	10	1	19	95	2			1		1	2	1	6	15	21	1	1	19	1	1				2		0	1	1	3	2	3		2	0	10	0			1		1		5		3
Oromia	Gumay	2017-11-23	1	1	1	17	95	1	1	7	4		1	1	2		13	99	2	2	15	1	1				2		2	0	2	4	3	5		2	0	30	0			1		1		1		3
Oromia	Gumay	2017-11-22	1	0	2	20	95	1	1	4	4		1	1	1	7	16	25	2	2	17	2					2		1	1	2	4	3	6		2	0	20	0			1		1		1		3
Oromia	Gumay	2017-11-23	1	10	2	22	95	1	1	5	4		1	1	1	9	20	26	1	1	21	2					2		1	0	1	4	3	5		2	0	10	1	1		1		1		5		3
Oromia	Gumay	2017-11-23	0	2	2	30	95	2			4		1	1	1	4	16	40	6	5	17	1	1				2		1	4	5	12	1	5		2	0	30	0			1		1		5		3
Oromia	Gumay	2016-11-23	0	2	2	25	95	2			4		1	1	2		18	99	3	3	19	2					2		1	2	3	5	3	5		2	0	10	0			1		1		1		3
Oromia	Gumay	2017-11-23	0	9	2	20	95	1	1	8	4		1	1	1	5	18	99	1	1	20	2					2		0	1	1	3	3	5		2	0	30	0			1		1		5		3
Oromia	Gumay	2017-11-23	1	0	2	30	95	1	1	3	4		1	1	2		14	99	7	7	15	1	1				2		3	4	7	9	1	5		2	0	10	0			1		1		5		3
Oromia	Gumay	2017-11-23	1	0	2	22	95	1	1	7	4		1	1	2		17	25	3	3	19	2					2		2	1	3	4	3	5		2	0	15	0			1		1		5		3
Oromia	Gumay	2017-11-23	0	2	2	35	95	1	2		4		1	1	1	8	15	99	7	7	16	1	1				2		3	4	7	7	1	5		2	0	20	0			1		1		5		3
Oromia	Gumay	2017-11-23	1	2	2	25	95	1	1	3	4		1	1	1	4	13	23	6	6	14	2					2		2	4	6	8	1	5		2	0	40	0			1		1		5		3
Oromia	Gumay	2017-11-23	0	4	2	30	95	2			4		1	1	1	4	15	99	9	7	16	1	1				1	2	2	5	7	8	1	5		2	0	10	0			1		1		5		3
Oromia	Gumay	2017-11-23	0	7	2	18	95	1	1	8	4		1	1	1	8	16	18	2	2	17	1	2	1	3		2		1	1	2	14	3	5		2	0	15	0			1		1		5		3
Oromia	Gumay	2017-11-24	1	11	1	26	95	1	1	4	4		1	1	1	5	15	99	4	4	16	1	1				2		3	1	4	6	3	4		2	0	20	0			1		1		5		3
Oromia	Gumay	2017-11-25	1	11	1	35	95	2			4		1	1	1	4	15	99	5	5	16	1	1				2		2	3	5	6	3	4		2	0	30	0			1		1		5		3
Oromia	Gumay	2017-11-24	0	8	2	27	95	1	1	4	4		1	1	1	2	17	30	4	3	18	2					1	2	1	3	4	5	3	5		2	0	30	0			1		1		5		3
Oromia	Gumay	2018-11-24	1	10	1	25	95	2			4		1	1	1	5	16	25	3	3	16	1	1				2		3	0	3	5	1	4		98	0	0	0			1		1		5		3
Oromia	Gumay	2017-11-25	0	5	1	34	95	2			4		1	1	1	5	15	99	10	10	16	2					2		7	3	10	13	1	7		2	0	40	1	1		1		1		5		3
Oromia	Gumay	2017-11-24	0	7	2	23	95	1	1	7	4		1	1	1	8	17	99	2	2	20	2					2		0	2	2	4	3	5		2	0	10	0			1		1		1		3
Oromia	Gumay	2017-11-25	1	8	1	35	95	2			4		1	1	2		17	17	6	6	18	2					2		3	3	6	11	1	5		2	0	15	0			1		1		5		3
Oromia	Gumay	2017-11-24	1	8	2	22	95	1	1	8	4		1	1	2		16	99	2	2	18	1	1				1	2	1	1	2	5	3	4		2	0	30	0			1		1		5		3
Oromia	Gumay	2017-11-24	0	0	2	32	95	2			4		1	1	1	3	17	17	5	4	18	2					1	1	2	2	4	6	1	5		2	5	0	0			1		1		5		3
Oromia	Gumay	2017-11-25	1	6	2	25	95	2			4		1	1	2		15	20	5	5	17	2					2		4	1	5	7	1	8		2	0	10	0			1		1		5		3
Oromia	Gumay	2017-11-25	1	2	2	35	95	2			4		1	1	1	3	17	20	8	8	18	2					2		6	2	8	10	1	8		2	0	10	0			1		1		5		3
Oromia	Gumay	2017-11-24	0	9	2	23	0	1	1	7	4		1	1	1	4	19	99	2	2	20	2					2		1	1	2	4	3	6		2	1	0	0			5	Using neighbour toilet	5	Neighbour toilet	5		3
Oromia	Gumay	2017-11-21	1	3	1	18	95	1	1	5	4		1	1	1	10	16	99	1	1	18	1	1				1	2	1	0	1	3	3	5		2	0	30	0			1		1		5		3
Oromia	Gumay	2017-11-21	0	8	1	21	95	1	1	5	4		1	1	1	10	15	27	2	2	16	1	1				2		1	1	2	4	1	5		2	0	30	0			1		1		5		3
Oromia	Gumay	2017-11-21	0	6	1	30	95	1	1	4	4		1	1	2		16	35	4	4	17	1	1				2		3	1	4	6	1	6		2	0	5	0			1		1		5		3
Oromia	Gumay	2017-11-22	0	6	1	18	95	1	1	3	4		1	1	1	10	17	20	1	1	18	1	1				2		0	1	1	4	3	5		2	0	20	0			1		1		5		3
Oromia	Gumay	2017-11-21	1	4	1	28	8	2			4		1	1	1	4	16	99	4	4	17	1	1				2		4	0	4	6	3	5		2	0	30	0			1		1		5		3
Oromia	Gumay	2017-11-22	1	3	1	28	95	2			4		1	1	1	7	15	99	7	7	16	1	1				2		5	2	7	6	1	5		2	1	0	0			1		1		5		3
Oromia	Gumay	2017-11-22	1	0	2	25	95	2			4		1	1	1	4	20	99	2	2	21	1	1				2		1	1	2	4	3	5		2	0	20	0			1		1		5		3
Oromia	Gumay	2017-11-21	1	9	1	30	95	1	1	4	4		1	1	1	4	20	25	3	3	22	1	1				2		2	1	3	6	1	5		2	0	10	0			1		1		5		3
Oromia	Gumay	2017-11-21	0	6	1	35	95	2			4		1	1	1	6	23	35	5	5	24	1	1				2		2	3	5	8	1	5		2	0	10	0			1		1		5		3
Oromia	Gumay	2017-11-22	1	1	2	25	1	1	1	6	4		1	1	1	5	24	99	2	1	25	1	1				2		1	0	1	9	1	6		2	0	15	0			1		1		5		3
Oromia	Gumay	2017-11-22	0	5	1	18	95	1	1	8	4		1	1	1	3	16	18	2	1	18	1	1				2		0	1	1	8	3	5		2	0	15	0			4				5		3
Oromia	Gumay	2017-11-22	1	2	2	27	95	1	1	6	4		1	1	2		18	99	3	3	18	1	1				2		2	1	3	5	1	2			0	0	0			1		1		5		3
Oromia	Gumay	2017-11-22	1	3	2	30	95	2			4		1	1	1	6	17	99	6	6	18	2					2		4	2	6	8	1	5		2	4	0	0			1		1		5		3
Oromia	Gumay	2017-11-22	0	4	2	30	12	1	1	3	4		1	1	1	2	20	25	4	4	21	2					2		1	3	4	5	1	5		2	0	30	0			1		1		5		3
Oromia	Gumay	2017-11-21	1	2	1	25	95	1	1	7	4		1	1	1	5	20	99	4	4	4	2					2		2	2	4	6	1	5		2	0	6	0			1		1		5		3
Oromia	Gumay	2017-11-22	0	3	2	37	95	2			4		1	1	2		18	99	7	7	19	2					2		2	5	7	7	1	5		2	0	10	0			1		1		5		3
Oromia	Gumay	2017-11-21	1	0	2	27	8	1	1	4	4		1	1	1	10	17	99	3	3	18	2					2		3	0	3	4	1	5		2	0	30	0			1		1		5		3
Oromia	Gumay	2017-11-22	1	3	2	24	95	1	1	3	4		1	1	2		15	99	5	5	16	2					2		4	1	5	8	1	5		2	0	30	0			1		1		5		3
Oromia	Gumay	2017-11-21	1	2	1	22	95	1	1	13	4		1	1	1	10	17	99	3	3	18	2					2		3	0	3	6	1	5		98	0	0	0			1		1		5		3
Oromia	Gumay	2017-11-21	0	4	1	27	3	1	1	14	1		1	1	1	6	24	25	1	1	27	2					2		0	1	1	3	3	5		2	0	15	0			1		1		5		3
Oromia	Gumay	2017-11-22	1	4	2	30	95	2			4		1	1	2		15	99	6	6	16	2					2		4	2	6	8	3	5		2	0	10	0			1		1		5		3
Oromia	Gumay	2017-11-22	0	7	1	30	95	2			4		1	1	1	5	15	99	5	5	16	1	1				2		2	3	5	7	3	5		98	0	0	0			1		1		5		3
Oromia	Gumay	2017-11-22	1	5	1	30	95	2			4		1	1	2		13	99	8	8	16	1	1				2		6	2	8	10	3	5		98	0	0	0			1		1		5		3
Oromia	Gumay	2017-11-21	1	0	2	30	95	2			4		1	1	2		17	99	5	5	18	2					2		3	2	5	7	3	5		2	0	20	0			1		1		5		4
Oromia	Gumay	2017-11-24	1	9	1	25	95	1	1	12	4		1	1	1	8	22	24	2	2	23	1	1				2		1	1	2	4	3	5		2	1	0	0			1		1		5		3
Oromia	Gumay	2017-11-24	1	2	2	26	8	1	1	4	4		1	1	2		18	99	4	4	19	1	1				2		2	2	4	6	1	5		2	0	20	0			1		1		5		3
Oromia	Gumay	2017-11-24	1	5	2	20	95	1	1	4	4		1	1	1	7	15	99	3	3	16	1	1				2		2	1	3	5	3	5		2	0	20	0			1		1		5		3
Oromia	Gumay	2017-11-24	1	2	2	28	14	1	1	4	4		1	1	2		14	24	5	5	16	1	1				2		3	2	5	7	1	3		2	0	15	0			1		1		5		3
Oromia	Gumay	2017-11-24	0	5	2	26	95	1	1	7	4		1	1	1	7	16	22	3	3	17	1	1				2		1	2	3	6	1	5		2	1	0	0			1		1		5		3
Oromia	Gumay	2017-11-24	0	11	1	20	95	1	1	6	4		1	1	1	2	17	20	1	1	19	1	1				2		0	1	1	3	3	5		2	0	30	0			1		1		1		3
Oromia	Gumay	2017-11-24	0	7	1	25	95	2			4		1	1	1	3	17	20	4	4	19	1	1				2		1	3	4	6	1	5		2	0	30	1	3		1		1		1		3
Oromia	Gumay	2017-11-24	0	5	1	31	12	2			4		1	1	1	4	19	99	5	5	20	1	1				2		3	2	5	7	1	3		2	0	10	0			1		1		1		3
Oromia	Gumay	2017-11-24	0	4	1	30	17	1	1	3	4		1	1	2		15	99	7	7	17	1	1				2		3	4	7	9	1	5		2	1	0	0			1		1		5		3
Oromia	Gumay	2017-11-24	1	2	1	25	12	1	1	9	4		1	1	2		18	25	4	4	19	2					2		3	1	4	6	1	5		2	0	20	0			4				5		3
Oromia	Gumay	2017-11-24	0	9	2	25	7	2			4		1	1	1	8	18	47	3	3	19	1	1				2		1	2	3	5	3	5		2	1	0	0			1		1		5		3
Oromia	Gumay	2017-11-24	0	10	1	19	95	1	1	9	4		1	1	1	11	17	99	1	1	18	1	1				2		0	1	1	4	3	6		2	0	6	0			1		1		5		3
SNNP	Gurafereda	2017-11-04	1	6	2	26	95	2			1		1	1	2		19	25	3	3	20	2					2		1	2	3	5	1	8		2	1	0	0			1		1		5		3
SNNP	Gurafereda	2017-11-06	0	2	2	30	95	2			1		1	1	2		15	99	3	3	16	2					2		1	2	3	5	1	3		2	1	0	1	4		1		1		5		3
SNNP	Gurafereda	2017-11-06	1	7	2	20	1	1	1	10	1		1	1	1	7	19	25	1	1	20	2					2		1	0	1	4	3	8		2	1	0	0			1		1		5		3
SNNP	Gurafereda	2017-11-04	0	5	2	24	95	2			3		1	1	1	5	20	30	1	1	23	2					2		0	1	1	4	2	8		2	0	5	0			4				1		3
SNNP	Gurafereda	2017-11-04	1	6	2	30	4	2			1		1	1	1	3	19	27	3	3	20	2					2		2	1	3	5	1	8		2	0	40	0			1		1		1		3
SNNP	Gurafereda	2017-11-06	1	9	2	30	95	2			1		1	1	1	7	16	20	5	5	18	2					1	2	2	3	5	7	1	3		2	0	30	1	2		1		1		5		3
SNNP	Gurafereda	2017-11-04	1	7	2	19	95	2			3		1	1	1	3	17	20	1	1	18	2					2		1	0	1	3	2	8		2	0	20	0			1		1		1		3
SNNP	Gurafereda	2017-11-06	0	7	2	32	95	2			1		1	1	1	6	18	26	4	4	19	2					2		1	3	4	7	1	8		2	0	30	0			1		1		5		3
SNNP	Gurafereda	2017-11-04	1	5	1	25	95	1	1	2	3		1	1	1	8	18	25	3	3	19	2					2		1	2	3	5	1	3		2	0	35	0			1		1		5		3
SNNP	Gurafereda	2017-11-04	0	5	1	23	2	1	1	6	3		1	1	1	5	20	26	1	1	21	2					2		0	1	1	3	3	3		2	0	20	0			1		1		5		3
SNNP	Gurafereda	2017-11-04	0	6	2	30	95	2			3		1	1	2		18	30	5	5	19	2					2		2	3	5	6	1	4		2	0	3	0			1		1		1		3
SNNP	Gurafereda	2017-11-04	0	10	2	40	1	2			1		1	1	1	4	20	25	8	8	25	2					2		3	5	8	6	1	3		2	0	20	0			1		1		1		3
Oromia	Gutogida	2017-11-08	1	4	2	30	16	2			4		1	1	2		15	99	5	5	16	2					2		1	4	5	1	3	8		2	0	40	0			1		1		5		3
Oromia	Gutogida	2017-11-08	1	0	2	28	95	2			4		1	1	1	2	18	20	5	5	20	2					2		4	1	5	9	1	9		2	2	0	0			1		1		5		3
Oromia	Gutogida	2017-11-07	0	3	2	17	12	2			4		1	1	1	3	15	16	2	2	16	2					2		2	0	2	4	3	5		2	0	10	0			1		1		5		3
Oromia	Gutogida	2017-11-08	1	0	2	22	95	1	1	9	3		1	1	1	10	11	99	2	2	18	2					2		2	0	2	4	3	6		2	0	10	0			1		1		1		3
Oromia	Gutogida	2017-11-08	0	0	1	22	95	1	1	10	3		1	1	1	10	20	22	1	1	22	2					2		0	1	1	3	2	3		2	2	0	0			1		1		1		3
Oromia	Gutogida	2017-11-08	1	3	2	19	95	1	1	4	3		1	1	1	12	16	16	1	1	17	2					2		1	0	1	3	3	5		2	0	15	0			1		1		1		3
Oromia	Gutogida	2017-11-08	1	10	2	28	95	1	1	13	1		1	1	1	7	26	26	2	2	27	1	1				2		1	1	2	3	1	6		2	0	2	0			1		1		1		3
Oromia	Gutogida	2017-11-08	1	4	2	23	95	1	1	10	3		1	1	1	9	18	28	2	2	20	1	1				2		2	0	2	4	2	6		2	0	15	0			1		1		5		3
Oromia	Gutogida	2017-11-08	0	2	1	16	15	2			4		1	1	2		15	18	1	1	1	2					2		0	1	1	3	2	8		2	0	10	0			1		1		1		1
Oromia	Gutogida	2017-11-08	0	10	2	20	7	2			3		1	1	2		18	41	3	3	15	1	1				1	2	2	1	3	5	3	5		2	0	30	0			1		1		5		3
Oromia	Gutogida	2017-11-08	0	11	2	25	5	2			1		1	1	1	9	20	99	2	2	21	1	1				2		2	0	2	7	1	5		2	0	5	0			4				1		3
Oromia	Gutogida	2017-11-08	0	5	2	38	5	2			1		1	1	2		20	58	5	5	22	1	1				2		3	2	5	6	1	6		2	0	6	0			1		1		5		3
Oromia	Halu	2017-11-08	0	0	1	22	95	2			1		1	1	1	9	16	99	2	2	18	2					2		1	1	2	4	3	3		2	0	15	0			1		1		1		3
Oromia	Halu	2017-11-08	0	4	1	35	95	1	1	6	3		1	1	1	4	18	20	4	4	20	1	1				2		2	2	4	6	1	3		2	0	15	0			1		1		5		3
Oromia	Halu	2017-11-08	1	7	1	28	95	1	1	13	1		1	1	1	9	21	99	2	2	23	1	1				2		1	1	2	4	3	5		2	0	20	1	2		1		1		5		3
Oromia	Halu	2017-11-08	0	3	1	25	95	2			1		1	1	1	6	20	25	3	3	21	1	1				2		1	2	3	5	1	8		2	0	15	0			1		1		4		3
Oromia	Halu	2017-11-08	0	3	1	19	3	1	1	10	1		1	1	1	11	16	99	1	1	19	1	1				2		0	1	1	3	3	8		2	0	20	0			1		1		5		3
Oromia	Halu	2017-11-08	0	5	1	22	95	1	1	10	1		1	1	1	10	18	99	1	1	21	1	1				2		0	1	1	3	3	3		2	0	10	0			1		1		4		3
Oromia	Halu	2017-11-09	0	8	1	20	4	1	1	10	3		1	1	1	9	16	99	1	1	19	1	1				1	2	0	1	1	3	3	8		2	0	30	0			1		1		9		3
Oromia	Halu	2017-11-09	0	6	1	22	5	1	1	10	1		1	1	1	8	19	20	1	1	21	1	1				2		0	1	1	3	3	8		2	0	20	0			1		1		1		4
Oromia	Halu	2017-11-08	0	7	1	28	95	1	1	10	1		1	1	1	14	20	99	2	2	21	1	1				2		0	2	2	5	1	5		2	0	30	1	2		1		1		5		3
Oromia	Halu	2017-11-08	1	4	1	23	4	1	1	6	1		1	1	1	10	20	99	2	2	21	1	1				2		1	1	2	4	2	8		2	0	5	1	1		1		1		5		3
Oromia	Halu	2017-11-09	1	7	1	32	95	2			4		1	1	1	10	15	99	6	6	16	1	1				2		3	3	6	9	1	8		2	0	20	0			1		1		9		3
Oromia	Halu	2017-11-08	0	4	1	30	95	1	1	7	3		1	2	1	9	18	99	6	6	20	2					1	2	2	2	4	6	1	3		2	0	20	0			1		1		5		3
Oromia	Halu	2017-11-15	0	9	1	19	95	1	1	7	1		1	1	1	10	17	99	1	1	18	1	1				2		0	1	1	3	3	8		2	0	10	0			1		1		1		3
Oromia	Halu	2017-11-15	1	9	1	21	95	1	1	8	1		1	1	1	9	17	99	1	1	20	2					2		1	0	1	3	3	8		2	0	3	0			1		1		1		3
Oromia	Halu	2017-11-13	1	9	1	26	95	1	1	6	3		1	1	1	9	16	99	3	3	17	1	1				2		1	2	3	6	1	8		2	0	10	0			1		1		5		3
Oromia	Halu	2017-11-13	1	11	1	24	95	1	1	13	1		1	1	1	6	20	99	2	2	22	1	1				2		1	1	2	4	3	8		2	0	10	0			1		1		5		3
Oromia	Halu	2017-11-13	0	3	1	20	2	1	1	8	1		1	1	1	3	18	20	1	1	20	1	1				2		0	1	1	3	3	5		2	0	10	0			4				1		3
Oromia	Halu	2017-11-15	0	4	1	33	13	1	1	9	1		1	1	1	12	20	99	2	2	21	1	1				2		1	1	2	6	1	3		2	0	10	0			1		1		5		8
Oromia	Halu	2017-11-15	0	1	2	24	95	1	1	8	1		3						1	1	24	1	1				2		0	1	1	3	3	5		2	0	5	0			4				1		3
Oromia	Halu	2017-11-15	1	7	1	23	95	1	1	10	1		1	1	1	10	20	99	2	2	21	1	1				2		1	0	1	4	3	5		2	0	5	0			1		1		5		3
Oromia	Halu	2017-11-13	0	4	1	20	95	1	1	5	1		1	1	1	8	16	99	2	2	17	2					2		1	1	2	4	3	5		2	0	15	0			1		1		1		3
Oromia	Halu	2017-11-15	1	5	1	30	12	2			4		1	1	1	3	18	99	4	4	19	1	1				2		3	1	4	5	1	3		2	0	20	0			1		1		5		3
Oromia	Halu	2017-11-15	0	8	1	23	95	1	1	8	1		1	1	2		18	99	1	1	21	2					2		0	1	1	3	3	8		2	0	3	0			1		1		1		3
Oromia	Halu	2017-11-15	1	3	1	35	95	1	1	5	1		1	1	1	11	19	99	5	5	20	1	1				2		2	3	5	7	1	5		2	0	15	0			1		1		5		3
Oromia	Halu	2017-11-20	1	4	1	30	4	2			4		1	1	2		18	99	3	3	20	1	1				2		2	1	3	5	1	3		2	0	5	0			1		1		1		3
Oromia	Halu	2017-11-14	0	2	2	18	95	1	1	5	1		1	1	1	7	16	24	1	1	17	2					2		0	1	1	3	3	5		2	0	5	0			1		1		1		3
Oromia	Halu	2017-11-14	0	5	1	20	95	1	1	8	1		1	1	1	6	19	99	1	1	20	1	1				2		0	1	1	3	3	5		2	0	30	0			1		1		1		3
Oromia	Halu	2017-11-14	1	7	1	21	4	1	1	9	1		1	1	1	10	19	99	1	1	20	1	1				2		1	0	1	3	3	5		2	0	10	0			4				1		3
Oromia	Halu	2017-11-14	1	3	1	20	95	2			1		3						1	1	20	1	1				2		1	0	1	5	3	5		2	0	15	0			1		1		5		3
Oromia	Halu	2017-11-14	1	5	1	25	2	1	1	6	1		1	1	1	10	23	28	1	1	24	1	1				2		1	0	1	3	3	5		2	0	10	1	1		1		1		5		3
Oromia	Halu	2017-11-14	1	11	1	21	95	1	1	5	3		1	1	1	10	19	21	1	1	20	1	1				2		1	0	1	3	3	3		2	0	25	0			1		1		1		3
Oromia	Halu	2017-11-20	0	8	1	21	5	1	1	10	1		1	1	1	10	18	99	1	1	21	1	1				2		0	1	1	3	3	5		2	0	30	0			1		1		5		3
Oromia	Halu	2017-11-14	0	0	2	20	1	2			3		1	1	1	6	19	99	1	1	20	1	1				2		0	1	1	3	3	8		2	0	15	0			1		1		1		3
Oromia	Halu	2017-11-20	1	5	1	26	95	1	1	5	1		1	1	1	4	20	99	3	3	21	2					2		3	0	3	5	2	8		2	0	5	0			4				5		3
Oromia	Halu	2017-11-20	1	11	1	16	2	1	1	6	1		1	1	1	6	14	99	1	1	15	1	1				2		1	0	1	3	3	5		2	0	10	0			1		1		1		3
Oromia	Halu	2017-11-14	0	7	1	22	95	2			3		1	1	1	6	20	99	1	1	22	1	1				2		0	1	1	3	3	5		2	0	30	0			1		1		1		3
Oromia	Halu	2017-11-09	0	3	1	28	95	1	2		1		1	1	1	3	18	25	3	3	20	1	1				2		2	1	3	6	1	3		2	0	20	0			1		1		5		3
Oromia	Halu	2017-11-10	0	4	1	35	95	2			1		1	1	1	9	18	99	8	8	19	1	1				2		2	6	8	10	1	5		2	0	10	0			1		1		5		3
Oromia	Halu	2017-11-09	0	7	1	17	95	1	1	8	1		1	1	1	5	15	99	1	1	16	2					2		0	1	1	3	3	5		2	0	5	0			1		1		1		3
Oromia	Halu	2017-11-09	1	9	2	19	2	1	1	8	1		1	1	1	9	17	99	1	1	18	1	1				2		1	0	1	3	3	3		2	0	30	0			1		1		1		3
Oromia	Halu	2017-11-10	0	6	2	27	1	1	1	14	4		1	1	1	14	25	27	1	1	26	1	1				2		0	1	1	3	3	5		2	0	15	1	2		1		1		5		4
Oromia	Halu	2017-11-09	1	11	1	22	3	2			3		1	1	1	8	19	99	1	1	21	1	1				2		1	0	1	3	3	3		2	0	15	0			1		1		5		3
Oromia	Halu	2017-11-10	1	4	1	35	95	2			1		1	1	1	5	22	26	4	4	26	2					2		2	2	4	5	3	5		2	0	5	0			1		1		1		3
Oromia	Halu	2017-11-09	0	2	1	18	95	1	1	4	1		1	1	1	8	17	22	1	1	18	2					2		0	1	1	3	3	5		2	0	5	0			4				5		3
Oromia	Halu	2017-11-10	0	5	1	20	1	2			4		1	1	2		19	99	1	1	20	1	1				2		0	1	1	3	3	5		2	0	20	0			1		1		1		3
Oromia	Halu	2017-11-10	0	7	1	20	3	1	1	10	1		1	1	1	10	17	23	1	1	19	1	1				2		0	1	1	3	3	5		2	0	10	1	1		1		1		9		3
Oromia	Halu	2017-11-10	0	3	2	29	95	2			3		1	1	2		22	99	3	3	23	2					2		1	2	3	5	3	5		2	0	5	0			1		1		1		3
Oromia	Halu	2017-11-10	0	1	2	18	95	1	1	10	1		3						1	1	18	2					2		0	1	1	4	3	5		2	0	5	0			1		1		1		3
Oromia	Halu	2017-11-11	0	6	1	21	6	2			4		1	1	1	4	16	99	2	2	18	1	1				2		1	1	2	4	3	5		2	0	5	0			4				1		3
Oromia	Halu	2017-11-11	1	10	1	22	95	1	1	10	4		1	1	1	10	20	99	1	1	21	2					2		2	0	2	4	3	6		2	0	5	0			1		1		1		3
Oromia	Halu	2017-11-11	1	8	1	28	10	2			4		1	1	2		18	99	5	3	22	1	1				1	2	4	1	5	5	1	5		2	1	0	0			1		1		1		3
Oromia	Halu	2017-11-11	0	6	1	20	4	1	1	4	4		1	1	1	1	18	99	2	1	19	1	1				1	2	1	0	1	3	3	6		2	0	30	0			4				1		3
Oromia	Halu	2017-11-11	1	6	1	27	4	2			4		1	1	1	7	20	99	3	3	21	1	1				2		3	0	3	5	2	5		2	0	15	0			1		1		1		3
Oromia	Halu	2017-11-11	1	3	2	22	1	2			4		1	1	1	7	20	99	1	1	21	1	1				2		1	0	1	3	3	6		2	0	20	0			1		1		1		3
Oromia	Halu	2017-11-13	0	0	2	27	10	1	1	10	1		1	1	1	10	20	99	2	2	21	1	1				2		1	1	2	4	3	5		2	0	5	0			1		1		5		3
Oromia	Halu	2017-11-13	1	8	1	20	0	2			4		1	2	1	5	15	99	3	2	17	1	1				2		2	0	2	4	3	5		2	0	20	0			1		1		1		3
Oromia	Halu	2017-11-13	0	9	1	28	14	1	1	6	3		1	1	1	9	16	99	4	4	17	1	1				2		1	3	4	7	1	3		2	0	15	1	1		1		1		5		3
Oromia	Halu	2017-11-13	1	9	1	39	95	1	1	2	1		1	1	1	7	15	99	8	8	17	2					1	2	3	4	7	6	1	5		2	0	3	0			1		1		5		3
Oromia	Halu	2017-11-11	0	9	1	29	9	2			4		1	1	1	3	14	32	3	3	15	1	1				2		2	1	3	5	1	5		2	0	20	0			1		1		1		3
Oromia	Halu	2017-11-11	1	5	1	17	95	2			1		3						1	1	17	2					2		1	0	1	5	3	6		2	0	5	0			1		1		1		3
Oromia	Harolimu	2017-11-14	1	5	1	23	95	1	1	9	3		1	1	1	4	19	30	2	2	20	1	1				2		2	0	2	4	3	5		2	0	30	0			1		1		1		3
Oromia	Harolimu	2017-11-13	1	4	2	28	9	2			3		1	1	1	5	18	20	5	5	20	1	1				2		4	1	5	7	1	9		2	0	30	0			1		1		5		3
Oromia	Harolimu	2017-11-14	1	5	2	30	95	2			4		1	1	2		15	99	4	4	16	1	1				2		4	0	4	6	1	9		2	0	10	0			1		1		1		3
Oromia	Harolimu	2017-11-14	0	7	2	27	95	2			3		1	1	1	3	17	99	7	6	20	1	1				2		1	5	6	7	2	5		2	0	30	0			1		1		5		3
Oromia	Harolimu	2017-11-14	0	3	2	26	0	2			3		1	1	2		18	50	2	2	20	1	1				2		1	1	2	6	2	5		2	0	30	0			1		1		5		3
Oromia	Harolimu	2017-11-16	0	5	1	18	95	1	2		3		1	1	1	12	15	22	4	4	16	1	1				2		1	1	2	6	1	8		2	0	10	0			1		1		1		1
Oromia	Harolimu	2017-11-14	0	1	2	40	95	1	1	4	1		1	1	1	9	19	30	9	8	20	1	1				2		3	5	8	10	1	5		2	0	30	0			4				9		3
Oromia	Harolimu	2017-11-13	1	9	1	35	95	2			3		1	1	1	2	15	20	6	6	16	1	1				2		6	0	6	8	1	9		2	5	0	0			1		1		1		3
Oromia	Harolimu	2017-11-14	0	7	1	38	95	2			3		1	1	1	5	18	20	9	9	20	1	1				2		6	3	9	10	1	5		2	0	30	0			1		1		5		3
Oromia	Harolimu	2017-11-15	1	4	1	22	95	1	1	10	3		1	1	1	12	18	99	2	2	20	1	1				2		2	0	2	4	1	9		2	0	15	0			1		1		1		1
Oromia	Harolimu	2017-11-13	1	4	2	33	95	2			3		1	1	1	7	20	25	6	6	1	1	1				2		2	4	6	8	2	9		2	0	30	0			1		1		5		4
Oromia	Harolimu	2017-11-14	1	7	1	22	95	2			3		1	1	1	6	16	20	3	3	17	1	1				2		3	0	3	5	1	5		2	0	10	0			1		1		1		3
Tigray	HintolaWajirat	2017-11-13	1	4	1	21	5	2			1		1	1	2		15	99	2	2	18	1	2	2		3	2		2	0	2	5	1	2			0	0	1	2		2		3		5		8
Tigray	HintolaWajirat	2017-11-11	0	9	1	19	95	1	1	10	1		1	1	1	2	18	29	1	1	19	2					2		0	1	1	3	3	2			0	0	0			3		3		5		4
Tigray	HintolaWajirat	2017-11-11	1	9	1	22	5	1	1	9	1		1	1	1	5	18	26	5	1	21	2					2		1	0	1	4	1	2			0	0	0			1		1		5		8
Tigray	HintolaWajirat	2017-11-13	0	10	1	25	95	1	1	14	1		1	1	1	15	14	25	2	2	16	2					2		2	0	2	4	1	1			0	0	1	2		3		3		5		8
Tigray	HintolaWajirat	2017-11-13	1	4	2	19	1	1	1	7	1		1	1	1	8	18	99	1	1	0	2					2		1	0	1	3	3	2			0	0	0			2		2		5		8
Tigray	HintolaWajirat	2017-11-11	0	1	2	27	95	1	1	10	1		1	1	1	10	21	31	2	2	21	2					2		2	0	2	4	3	1			0	0	1	2		3		3		5		8
Tigray	HintolaWajirat	2017-11-11	0	0	1	28	95	1	1	10	1		1	1	1	15	19	99	2	2	22	2					2		1	1	2	4	1	1			0	0	0			4				5		8
Tigray	HintolaWajirat	2017-11-13	0	8	1	26	95	1	1	9	1		1	1	1	4	22	25	2	2	21	2					2		0	2	2	4	3	1			0	0	0			1		1		5		4
Tigray	HintolaWajirat	2017-11-11	0	11	1	35	1	1	1	13	1		1	1	1	14	22	26	4	3	23	2					2		1	2	3	5	1	2			0	0	1	2		2		2		5		8
Tigray	HintolaWajirat	2017-11-13	0	5	1	20	95	1	1	7	1		1	1	1	8	15	26	2	2	16	2					2		1	1	2	4	3	1			0	0	1	2		3		3		5		8
Tigray	HintolaWajirat	2017-11-11	0	7	1	19	95	2			1		1	1	1	8	16	23	2	2	16	2					2		1	1	2	4	3	1			0	0	1	2		3		1		5		8
Tigray	HintolaWajirat	2017-11-13	1	4	1	32	95	1	1	8	1		1	1	1	10	18	25	5	5	25	2					2		3	2	5	8	1	2			0	0	0			2		2		5		8
Tigray	HintolaWajirat	2017-11-13	0	7	2	19	95	2			1		1	1	2		18	24	1	1	19	2					2		0	1	1	3	3	6		2	0	10	1	2		1		1		5		4
Tigray	HintolaWajirat	2017-11-13	0	1	1	25	1	2			1		1	1	1	5	18	21	2	2	23	2					2		0	2	2	6	3	3		2	0	30	0			4				5		3
Tigray	HintolaWajirat	2017-11-13	1	1	2	28	95	2			1		1	1	1	7	18	27	2	2	20	2					2		1	1	2	4	3	3		2	0	20	0			4				5		3
Tigray	HintolaWajirat	2017-11-13	0	5	1	25	95	2			1		1	1	2		18	23	4	3	19	2					2		1	2	3	6	2	3		2	0	20	1	2		1		1		1		3
Tigray	HintolaWajirat	2017-11-14	1	1	2	18	0	1	1	7	1		1	1	1	8	17	25	2	2	17	1	1				2		2	0	2	3	3	6		2	2	0	0			4				5		3
Tigray	HintolaWajirat	2017-11-14	1	5	2	20	95	2			1		3						2	2	13	2					2		2	0	2	3	1	3		2	0	5	1	2		4				5		3
Tigray	HintolaWajirat	2017-11-13	1	3	1	30	95	1	1	4	1		1	1	1	3	16	26	6	5	18	2					2		2	3	5	7	1	6		2	5	0	1	2		1		1		5		4
Tigray	HintolaWajirat	2017-11-13	1	2	2	28	95	1	1	4	1		3						6	6	15	2					2		4	2	6	6	1	3		2	5	0	1	2		1		4		5		3
Tigray	HintolaWajirat	2017-11-14	1	5	2	25	95	1	1	4	1		1	1	2		18	24	4	4	20	2					2		2	2	4	6	1	8		2	1	0	0			4				5		3
Tigray	HintolaWajirat	2017-11-14	0	9	1	25	95	2			1		3						1	1	21	2					2		0	1	1	2	3	3		2	0	30	1	2		4				5		3
Tigray	HintolaWajirat	2017-11-13	1	5	1	30	95	1	1	10	1		1	1	1	14	25	27	2	2	26	2					2		1	1	2	4	3	3		2	0	5	1	1		4				5		3
Tigray	HintolaWajirat	2017-11-14	0	6	1	25	95	2			1		1	1	2		17	22	2	2	18	2					2		0	2	2	4	3	3		2	0	5	1	2		4				5		3
Tigray	HintolaWajirat	2017-11-14	0	3	2	29	95	2			1		1	1	1	7	18	22	8	8	19	2					1	2	5	3	8	9	1	6		2	0	30	0			4				5		4
Tigray	HintolaWajirat	2017-11-13	1	2	2	45	95	2			1		1	1	2		19	20	7	7	20	2					2		6	1	7	9	1	3		2	0	30	0			4				5		4
Tigray	HintolaWajirat	2017-11-14	0	2	1	40	95	2			1		1	1	2		17	99	10	9	18	2					1	1	6	3	9	10	1	6		2	1	0	1	2		1		1		5		4
Tigray	HintolaWajirat	2017-11-13	1	3	1	38	95	2			1		1	1	2		15	99	8	8	17	2					2		4	4	8	9	1	3		2	0	30	0			1		1		5		4
Tigray	HintolaWajirat	2017-11-13	0	6	2	25	95	2			1		1	1	2		15	99	4	4	16	2					2		2	2	4	5	1	3		2	0	25	0			4				5		4
Tigray	HintolaWajirat	2017-11-13	1	2	2	22	95	2			1		1	1	1	10	21	26	1	1	22	2					2		1	0	1	3	3	3		2	0	30	0			4				1		4
Tigray	HintolaWajirat	2017-11-14	0	4	1	39	95	2			1		1	1	2		17	20	8	8	21	2					2		4	4	8	9	1	3		2	0	30	0			1		1		5		4
Tigray	HintolaWajirat	2017-11-14	1	7	2	26	95	2			1		1	1	2		18	25	3	3	19	2					2		1	2	3	5	1	6		2	0	5	1	2		4				1		4
Tigray	HintolaWajirat	2017-11-13	1	7	2	22	2	1	1	8	1		1	1	1	6	18	23	2	2	20	2					2		2	0	2	4	3	3		2	0	20	0			4				4		4
Tigray	HintolaWajirat	2017-11-13	0	2	2	20	95	1	1	2	1		1	1	1	10	19	24	1	1	20	2					2		0	1	1	6	3	6		2	0	10	1	6		4				1		4
Tigray	HintolaWajirat	2017-11-13	1	1	2	30	5	2			1		1	1	2		25	30	3	3	26	2					2		3	0	3	5	3	6		2	0	10	1	2		4				5		4
Tigray	HintolaWajirat	2017-11-13	0	2	2	22	3	1	1	5	1		1	1	1	8	18	26	2	2	19	2					2		0	2	2	4	3	6		2	0	4	1	6		4				5		4
SNNP	Hulberg	2016-11-13	1	3	2	25	95	1	1	10	4		1	1	1	3	18	99	3	3	19	1	1				2		2	1	3	7	2	2			0	0	0			1		1		1		3
SNNP	Hulberg	2017-11-13	0	2	2	20	95	1	1	5	4		1	1	1	7	18	99	1	0	20	2					2		0	1	1	5	3	3		2	1	0	0			1		1		5		3
SNNP	Hulberg	2017-11-13	0	11	1	38	95	2			4		1	1	2		17	99	5	4	19	2					1	2	1	3	4	6	1	5		2	1	0	0			1		1		5		3
SNNP	Hulberg	2017-11-13	1	0	2	28	95	1	1	8	4		1	1	1	8	18	99	5	5	19	1	1				2		4	1	5	8	1	2			0	0	0			1		1		1		3
SNNP	Hulberg	2017-11-13	0	0	2	20	1	1	1	6	4		1	1	1	10	19	99	1	1	20	1	1				2		1	0	1	4	3	3		2	3	0	0			1		1		5		3
SNNP	Hulberg	2017-11-13	0	5	1	30	5	1	1	7	4		1	1	1	3	17	99	3	3	19	2					2		1	2	3	5	1	5		2	5	0	0			1		1		5		3
SNNP	Hulberg	2017-11-14	1	3	2	20	95	1	1	8	4		1	1	1	12	18	99	1	0	20	2					2		1	0	1	4	3	3		2	0	40	0			1		1		1		3
SNNP	Hulberg	2017-11-13	0	8	2	28	95	1	1	3	4		1	1	1	10	18	99	5	5	19	1	1				2		3	2	5	7	1	5		2	3	0	0			1		1		5		3
SNNP	Hulberg	2017-11-13	0	4	1	30	95	2			4		1	1	1	5	16	99	5	5	19	2					2		1	4	5	6	1	5		2	2	0	0			1		1		1		3
SNNP	Hulberg	2017-11-14	1	4	2	30	95	2			4		1	1	2		17	99	5	0	20	1	1				2		3	2	5	7	1	5		2	1	0	0			1		1		1		3
SNNP	Hulberg	2017-11-14	1	9	2	35	95	2			4		1	1	2		17	99	5	5	19	1	1				2		4	1	5	7	1	3		2	0	5	0			1		1		1		3
SNNP	Hulberg	2017-11-14	1	4	2	20	95	1	1	4	4		1	1	1	3	15	99	2	2	16	1	1				2		1	1	2	6	3	3		2	0	20	0			1		1		1		3
Amhara	HuletEjunese	2017-11-16	0	0	1	34	95	2			1		1	1	2		15	99	3	3	16	2					2		2	1	3	4	1	6		2	0	30	0			1		1		5		3
Amhara	HuletEjunese	2017-11-16	0	6	1	30	25	2			1		1	1	1	6	11	15	6	6	16	2					2		3	3	6	7	1	6		2	0	10	0			1		1		5		3
Amhara	HuletEjunese	2017-11-16	1	0	1	21	95	1	1	3	1		1	1	1	3	14	18	2	2	17	2					2		1	1	2	4	3	8		2	0	10	0			1		1		5		3
Amhara	HuletEjunese	2017-11-17	1	0	2	28	95	2			1		1	1	1	4	11	99	4	4	18	2					2		4	0	4	6	1	6		2	5	0	0			1		1		5		3
Amhara	HuletEjunese	2017-11-16	1	4	1	23	4	1	1	5	1		1	1	1	3	19	22	1	1	23	2					2		1	0	1	4	3	8		2	0	20	0			1		1		5		3
Amhara	HuletEjunese	2017-11-16	1	11	1	28	8	1	1	6	1		1	1	1	4	20	25	2	2	22	2					2		2	0	2	4	3	8		2	0	15	0			1		1		5		3
Amhara	HuletEjunese	2017-11-16	0	3	1	32	7	1	1	4	1		1	1	1	5	11	20	3	3	14	2					2		1	2	3	4	1	6		2	5	0	0			1		1		5		3
Amhara	HuletEjunese	2017-11-16	0	0	2	38	22	2			1		1	1	2		11	99	7	6	20	2					1	2	4	2	6	7	1	6		2	5	0	0			1		1		5		3
Amhara	HuletEjunese	2017-11-16	1	3	1	30	95	2			1		1	1	2		11	99	4	4	18	2					2		2	2	4	6	1	6		2	0	15	0			1		1		5		3
Amhara	HuletEjunese	2017-11-16	0	6	1	35	20	2			1		1	1	1	5	11	99	4	4	18	2					2		2	2	4	6	1	6		2	0	4	0			1		1		5		3
Amhara	HuletEjunese	2017-11-16	1	0	1	22	7	2			1		1	1	1	8	15	18	2	2	18	2					2		1	1	2	4	2	8		2	0	5	0			1		1		5		3
Amhara	HuletEjunese	2017-11-16	0	6	1	25	10	2			1		1	1	2		11	99	3	3	18	2					2		1	2	3	5	1	6		2	0	10	0			1		1		5		3
Amhara	HuletEjunese	2017-11-12	1	8	1	25	5	2			1		1	1	1	5	11	99	2	2	15	1	1				2		2	0	2	4	3	6		2	0	15	0			1		1		5		3
Amhara	HuletEjunese	2017-11-12	1	11	1	40	20	2			1		1	1	2		14	99	6	6	17	2					2		3	3	6	7	1	3		2	0	5	0			1		1		5		3
Amhara	HuletEjunese	2017-11-13	1	7	1	25	15	2			1		1	1	2		11	15	3	3	15	1	1				8		3	0	3	5	1	3		2	0	30	0			4				5		3
Amhara	HuletEjunese	2017-11-13	1	11	1	27	16	2			1		1	1	1	3	11	15	4	4	17	2					2		2	2	4	6	3	3		2	0	10	0			1		1		5		3
Amhara	HuletEjunese	2017-11-13	1	2	2	35	19	2			1		1	1	2		11	15	7	7	18	2					8		4	2	6	7	1	3		2	0	5	0			1		1		5		3
Amhara	HuletEjunese	2017-11-12	0	11	1	25	15	2			1		1	1	2		15	18	2	2	18	1	1				2		1	1	2	4	3	3		2	0	2	0			1		1		5		3
Amhara	HuletEjunese	2017-11-13	0	0	1	25	95	1	1	5	1		1	1	2		19	99	2	2	20	2					2		0	2	2	4	3	4		2	1	0	0			1		1		5		3
Amhara	HuletEjunese	2017-11-12	1	6	1	40	95	2			1		1	1	2		25	99	4	4	30	1	1				2		2	2	4	4	3	6		2	0	10	0			1		1		5		3
Amhara	HuletEjunese	2017-11-13	1	7	1	30	95	2			1		1	1	2		11	99	5	5	20	1	1				2		2	3	5	7	3	3		2	0	30	0			1		1		5		3
Amhara	HuletEjunese	2017-11-12	0	11	1	41	22	2			1		1	1	1	6	19	25	5	5	20	1	1				2		3	2	5	7	3	3		2	0	20	0			1		1		5		3
Amhara	HuletEjunese	2017-11-12	1	11	1	25	15	2			1		1	1	2		11	18	2	2	15	1	1				2		2	0	2	4	2	3		2	0	2	0			1		1		5		3
Amhara	HuletEjunese	2017-11-12	0	2	1	18	95	1	1	6	1		1	1	1	5	16	99	1	1	18	2					2		0	1	1	6	2	3		2	4	0	0			1		1		4		3
Amhara	HuletEjunese	2017-11-14	1	8	2	33	95	2			1		1	1	2		12	16	3	3	19	2					2		2	1	3	6	1	8		2	0	10	0			1		1		5		3
Amhara	HuletEjunese	2017-11-15	1	7	1	35	20	2			1		1	1	2		11	13	3	3	24	2					2		2	1	3	4	1	6		2	0	10	0			4				5		3
Amhara	HuletEjunese	2017-11-15	0	3	2	30	14	2			1		1	1	1	3	16	19	4	4	17	2					2		0	4	4	6	1	6		2	0	15	0			1		1		5		3
Amhara	HuletEjunese	2017-11-14	1	5	1	34	21	2			1		1	1	1	8	11	99	5	5	15	2					2		4	1	5	6	1	6		2	5	0	0			4				5		3
Amhara	HuletEjunese	2017-11-14	0	5	1	25	10	2			1		1	1	2		15	99	3	2	19	2					1	2	1	1	2	4	1	6		2	0	6	0			1		1		5		3
Amhara	HuletEjunese	2017-11-14	0	6	1	35	95	2			1		1	1	2		11	99	9	8	18	2					2		4	4	8	8	1	6		2	5	0	0			1		1		5		3
Amhara	HuletEjunese	2017-11-15	1	9	1	26	5	1	1	10	1		1	1	1	10	11	99	1	1	26	2					2		1	0	1	4	2	6		2	4	0	0			1		1		5		3
Amhara	HuletEjunese	2017-11-15	0	1	2	30	1	2			1		1	1	2		11	15	5	4	15	2					2		0	3	3	5	1	6		2	4	0	0			1		1		5		3
Amhara	HuletEjunese	2017-11-15	1	7	1	39	20	2			1		1	1	2		11	99	5	5	20	2					2		3	2	5	6	1	6		2	0	10	0			1		1		5		3
Amhara	HuletEjunese	2017-11-14	1	10	2	20	95	1	1	9	1		1	2	2		14	18	1	1	20	2					2		1	0	1	5	1	8		2	0	10	0			1		1		5		3
Amhara	HuletEjunese	2017-11-14	0	4	2	30	29	2			1		1	1	2		14	99	5	5	15	2					2		3	2	5	7	1	6		2	6	0	0			1		1		5		3
Amhara	HuletEjunese	2017-11-14	1	3	1	28	9	2			1		1	1	2		15	99	2	2	23	2					2		2	0	2	4	3	9		2	0	8	0			1		1		5		3
Amhara	HuletEjunese	2017-11-15	0	11	2	25	95	2			1		1	1	2		12	99	2	2	17	2					2		0	2	2	4	2	7		2	0	5	0			1		1		5		3
Amhara	HuletEjunese	2017-11-15	1	7	1	30	95	2			1		1	1	2		15	99	3	3	18	1	1				2		2	1	3	4	3	9		2	0	5	0			1		1		5		3
Amhara	HuletEjunese	2017-11-15	1	1	1	20	95	2			1		1	1	1	5	12	99	1	1	20	2					2		1	0	1	3	3	6		2	0	5	0			5	Yelachewum	5	Yelachewum	5		3
Amhara	HuletEjunese	2017-11-15	0	6	1	35	20	2			1		1	1	2		12	99	8	5	15	2					1	2	4	1	5	7	3	7		2	0	5	0			1		1		5		3
Amhara	HuletEjunese	2017-11-14	0	2	1	35	21	2			1		1	1	1	10	11	15	6	6	22	2					2		1	5	6	7	1	9		2	0	5	0			1		1		5		3
Amhara	HuletEjunese	2017-11-14	1	11	2	22	6	1	1	7	1		1	1	1	4	16	18	3	3	16	1	1				8		1	1	2	4	1	5		2	0	20	0			1		1		5		3
Amhara	HuletEjunese	2017-11-15	0	0	1	30	95	2			1		1	1	2		15	99	3	3	14	2					2		1	2	3	5	1	9		2	0	4	0			1		1		5		3
Amhara	HuletEjunese	2017-11-14	0	3	1	32	8	2			1		1	1	2		11	18	6	6	20	2					2		4	2	6	8	1	9		2	0	20	0			1		1		5		3
Amhara	HuletEjunese	2017-11-15	1	1	2	20	2	2			1		1	1	1	8	12	99	1	1	20	2					2		1	0	1	3	3	3		2	0	30	0			4				5		3
Amhara	HuletEjunese	2017-11-14	0	11	1	25	3	2			1		1	1	2		17	18	2	2	21	1	1				2		0	2	2	3	2	9		2	0	2	0			1		1		5		3
Amhara	HuletEjunese	2017-11-15	0	11	1	25	3	2			1		1	1	2		11	99	3	3	17	2					2		2	1	3	5	3	3		2	0	5	0			1		1		5		3
Amhara	HuletEjunese	2017-11-14	0	5	2	20	4	1	1	3	1		1	1	1	3	16	20	2	2	15	1	1				8		0	2	2	4	2	3		2	0	1	0			1		1		5		3
Amhara	HuletEjunese	2017-11-15	1	9	1	25	95	2			1		1	1	1	5	15	18	4	4	17	1	1				2		3	1	4	6	1	9		2	0	10	0			1		1		5		3
Amhara	HuletEjunese	2017-11-18	1	11	1	28	5	2			1		1	1	2		18	20	2	2	19	1	1				2		2	0	2	4	2	3		2	0	5	0			1		1		5		3
Amhara	HuletEjunese	2017-11-18	0	9	1	25	16	2			1		1	1	1	4	11	18	3	3	16	1	1				8		1	2	3	5	1	5		2	1	0	0			1		1		5		3
Amhara	HuletEjunese	2017-11-18	0	10	1	30	95	2			1		1	1	2		17	99	4	4	19	1	1				2		2	2	4	6	1	3		2	1	0	0			1		1		5		3
Amhara	HuletEjunese	2017-11-18	0	11	1	30	20	2			1		1	1	2		11	20	4	4	16	2					2		1	3	4	6	1	3		2	0	2	0			1		1		5		3
Amhara	HuletEjunese	2017-11-18	1	5	1	22	8	2			1		1	1	1	5	14	99	2	2	16	1	1				2		1	1	2	4	3	3		2	0	45	0			1		1		5		3
Amhara	HuletEjunese	2017-11-15	1	9	1	35	95	2			1		1	1	1	5	11	99	3	3	16	1	1				2		3	0	3	5	1	6		2	0	8	0			1		1		5		3
Amhara	HuletEjunese	2017-11-18	1	2	1	27	3	2			1		1	1	1	5	11	20	3	3	18	2					2		1	2	3	4	1	3		2	0	20	0			1		4		5		3
Amhara	HuletEjunese	2017-11-18	0	4	1	27	4	2			1		1	1	2		15	18	2	2	16	1	1				2		1	1	2	5	1	9		2	0	15	0			1		1		5		3
Amhara	HuletEjunese	2017-11-19	0	0	1	26	95	2			1		1	1	2		11	99	2	2	20	2					2		1	1	2	4	2	9		2	0	5	0			1		1		5		3
Amhara	HuletEjunese	2017-11-15	0	7	1	35	22	1	1	3	1		1	1	2		13	16	6	6	18	1	1				2		2	4	6	7	2	6		2	0	5	0			1		1		5		3
Amhara	HuletEjunese	2017-11-18	0	2	1	32	21	2			1		1	1	2		14	20	4	4	20	2					8		4	0	4	6	1	3		2	0	10	0			1		1		5		3
Amhara	HuletEjunese	2017-11-16	1	6	2	28	12	1	1	3	1		1	1	1	2	12	15	4	4	16	2					2		1	3	4	6	1	2			0	0	0			1		1		5		3
Amhara	HuletEjunese	2017-11-16	1	11	2	25	4	2			1		1	1	1	9	11	99	1	1	1	2					2		1	0	1	3	3	9		2	0	2	0			1		1		5		3
Amhara	HuletEjunese	2017-11-17	1	11	1	30	10	2			1		1	1	2		15	20	4	4	18	1	1				2		1	3	4	6	1	3		2	0	30	0			1		1		5		3
Amhara	HuletEjunese	2017-11-17	0	6	1	26	2	2			1		1	1	2		20	19	2	2	20	1	1				2		1	1	2	3	2	3		2	0	20	0			1		1		5		3
Amhara	HuletEjunese	2017-11-16	1	3	2	36	2	2			1		1	1	2		20	99	5	3	23	2					1	2	2	1	3	7	3	9		2	0	5	0			4				5		3
Amhara	HuletEjunese	2017-11-16	0	10	1	30	15	2			1		1	1	1	3	11	99	3	3	17	1	1				2		1	2	3	5	3	8		2	0	12	0			1		1		5		3
Amhara	HuletEjunese	2017-11-16	0	11	1	30	14	2			1		1	1	1	4	11	15	3	3	18	1	1				2		1	2	3	5	1	3		2	0	5	0			1		1		5		3
Amhara	HuletEjunese	2017-11-17	0	11	1	23	8	2			1		1	1	2		18	20	2	2	18	1	1				2		2	0	2	4	1	3		2	0	5	0			1		1		5		3
Amhara	HuletEjunese	2017-11-17	0	10	1	45	25	2			1		1	1	2		11	20	7	7	20	1	1				2		2	5	7	6	1	3		2	0	5	0			1		1		5		3
Amhara	HuletEjunese	2017-11-17	0	11	1	27	15	2			1		1	1	1	5	12	25	4	4	17	2					2		3	1	4	6	3	9		2	0	5	0			4				5		3
Amhara	HuletEjunese	2017-11-17	1	11	1	39	95	2			1		1	1	2		16	99	5	5	20	1	1				2		3	2	5	7	1	4		2	1	0	0			1		1		1		3
Amhara	HuletEjunese	2017-11-16	1	10	1	39	22	2			1		1	1	1	4	12	99	6	6	17	1	1				2		3	3	6	8	1	9		2	0	15	0			1		5	Meda	5		3
Amhara	HuletEjunese	2017-11-18	0	9	2	26	6	1	1	6	1		1	1	1	6	15	17	2	2	21	2					2		1	1	2	4	3	8		2	0	5	0			4				5		3
Amhara	HuletEjunese	2017-11-18	0	9	1	18	2	1	1	5	1		1	1	1	5	16	99	1	1	17	2					2		0	1	1	3	3	8		2	0	10	0			4				5		3
Amhara	HuletEjunese	2017-11-18	0	7	2	28	15	2			1		1	1	2		13	20	2	2	22	2					2		0	2	2	3	3	8		2	0	20	0			1		1		5		3
Amhara	HuletEjunese	2017-11-18	1	5	2	37	4	2			1		1	1	1	3	12	56	7	7	15	2					2		3	3	6	5	1	8		2	0	30	0			1		5	谩聤楼谩聥芦谩聢聥谩聣赂谩聥聧 谩聤篓谩聢聹谩聥鲁 谩聥颅谩聧聙谩聥鲁谩聥鲁谩聢聣	5		3
Amhara	HuletEjunese	2017-11-18	1	8	2	26	95	2			1		1	1	1	6	18	22	2	2	20	2					2		2	0	2	4	3	8		2	0	20	0			1		1		5		3
Amhara	HuletEjunese	2017-11-19	0	0	1	30	12	2			1		1	1	2		12	99	5	5	15	2					2		2	3	5	7	1	8		2	0	20	0			1		1		5		3
Amhara	HuletEjunese	2017-11-18	1	11	1	18	7	1	1	5	1		1	1	1	6	13	22	3	3	15	2					2		3	0	3	3	3	8		2	0	15	0			1		1		5		3
Amhara	HuletEjunese	2017-11-18	0	9	1	20	95	1	1	4	1		3						1	1	19	2					2		0	1	1	2	3	5		2	0	5	0			1		1		5		3
Amhara	HuletEjunese	2017-11-18	0	11	1	21	4	2			1		1	1	1	7	11	99	1	1	20	2					2		0	1	1	3	3	8		2	0	15	0			1		1		5		3
Amhara	HuletEjunese	2017-11-19	1	7	2	30	15	2			1		1	1	1	3	15	99	4	4	18	2					2		3	1	4	6	1	8		2	0	6	0			1		1		5		3
Amhara	HuletEjunese	2017-11-19	1	9	1	35	95	1	1	5	1		1	1	1	3	15	19	7	7	18	2					2		3	4	7	7	1	6		2	0	15	0			1		1		5		3
Amhara	HuletEjunese	2017-11-18	1	3	1	30	15	2			1		1	1	2		11	20	3	3	24	2					2		3	0	3	5	1	8		2	0	15	0			1		1		5		3
Amhara	JabiTehnan	2017-11-03	0	9	2	30	95	2			1		3						3	3	19	2					2		1	2	3	3	1	3		2	1	0	0			4				5		3
Amhara	JabiTehnan	2017-11-04	0	8	1	35	7	2			1		1	1	2		11	20	7	7	16	1	1				2		7	0	7	8	2	3		2	0	15	0			4				5		3
Amhara	JabiTehnan	2017-11-03	1	8	2	25	95	2			1		1	1	2		11	15	4	4	14	1	1				2		4	0	4	6	1	5		2	1	0	0			4				4		3
Amhara	JabiTehnan	2017-11-03	1	11	2	38	23	2			1		1	1	2		15	99	7	7	15	2					2		5	2	7	7	1	9		2	0	5	0			4				5		3
Amhara	JabiTehnan	2017-11-04	0	9	2	20	1	1	1	8	1		1	1	1	2	17	15	1	1	20	2					2		0	1	1	3	3	3		2	0	10	0			4				5		3
Amhara	JabiTehnan	2017-11-03	1	10	2	30	13	1	2		1		1	1	2		17	19	6	6	17	2					2		6	0	6	8	1	9		2	0	5	0			4				5		3
Amhara	JabiTehnan	2017-11-03	1	6	2	33	95	2			1		1	1	2		11	99	3	3	17	2					2		3	0	3	5	1	9		2	0	5	0			4				5		3
Amhara	JabiTehnan	2017-11-03	0	3	2	30	15	2			1		1	1	2		11	99	5	3	20	2					2		3	2	5	7	1	9		2	2	0	0			1		1		5		3
Amhara	JabiTehnan	2017-11-03	0	8	2	30	95	2			1		1	1	2		18	99	3	3	20	2					2		1	2	3	6	1	9		2	0	10	1	1		4				5		3
Amhara	JabiTehnan	2017-11-03	0	1	2	20	95	2			1		1	1	2		19	99	1	1	20	2					2		0	1	1	3	3	9		2	0	2	0			4				5		3
Amhara	JabiTehnan	2017-11-03	1	3	1	23	95	1	1	8	1		1	1	2		13	17	2	2	16	2					2		2	0	2	4	2	9		2	0	5	1	8		4				5		3
Amhara	JabiTehnan	2017-11-03	0	6	2	31	95	2			1		1	1	2		11	99	6	6	16	2					2		3	3	6	8	2	9		2	0	10	0			4				5		3
Amhara	Kewot	2017-11-07	1	9	1	22	95	1	1	12	1		1	1	1	10	19	21	1	1	21	2					2		1	0	1	3	3	6		2	0	15	0			1		1		5		3
Amhara	Kewot	2017-11-07	1	2	2	20	4	1	1	7	1		1	1	1	3	16	99	1	1	1	2					2		1	0	1	3	3	9		2	0	30	0			4				5		3
Amhara	Kewot	2017-11-07	1	11	1	35	95	2			1		1	1	2		19	25	4	4	20	2					2		3	1	4	6	3	8		2	0	30	0			1		1		5		3
Amhara	Kewot	2017-11-07	0	5	2	32	95	2			1		1	1	2		14	99	4	4	17	2					2		2	2	4	7	1	8		2	0	40	0			1		1		5		4
Amhara	Kewot	2017-11-07	0	3	1	19	95	1	1	5	1		1	1	1	4	18	99	1	1	19	2					2		0	1	1	3	3	8		2	0	15	0			1		1		1		3
Amhara	Kewot	2017-11-07	0	0	2	30	15	2			1		1	1	2		15	25	5	4	16	2					2		2	2	4	5	1	3		2	1	0	0			1		1		5		3
Amhara	Kewot	2017-11-07	1	4	2	35	95	2			1		1	1	2		16	99	7	7	21	2					2		4	3	7	7	1	8		2	0	40	0			1		1		5		3
Amhara	Kewot	2017-11-07	1	3	2	30	95	2			1		1	1	2		18	99	6	6	19	2					2		2	2	4	6	1	3		2	0	30	0			1		1		5		3
Amhara	Kewot	2017-11-07	0	0	2	35	95	2			1		1	1	2		18	99	5	5	21	1	1				8		1	4	5	7	1	3		2	0	20	0			1		1		5		3
Amhara	Kewot	2017-11-07	1	6	2	40	23	2			1		1	1	2		17	99	7	7	19	1	1				2		4	3	7	9	1	3		2	0	30	0			4				5		3
Amhara	Kewot	2017-11-07	1	5	1	24	2	2			1		1	1	2		22	99	1	1	24	2					2		1	0	1	3	3	9		2	0	30	0			4				5		3
Amhara	Kewot	2017-11-07	1	2	2	25	8	1	1	3	1		1	1	1	3	17	99	1	1	25	2					2		1	0	1	4	1	3		2	0	10	0			5	yelem	5	Yelem	5		3
Oromia	KiltuKara	2017-11-13	1	11	1	30	95	1	1	2	3		1	1	1	4	17	99	5	5	19	1	1				2		5	0	5	9	3	9		2	0	30	1	3		1		1		5		3
Oromia	KiltuKara	2017-11-13	1	0	1	33	18	1	2		3		1	1	1	5	15	99	5	5	17	2					2		2	3	5	7	3	8		2	0	10	0			1		1		1		3
Oromia	KiltuKara	2017-11-13	1	2	1	25	10	2			3		1	1	1	8	18	99	3	3	19	2					2		2	1	3	5	1	5		2	0	10	0			1		1		5		3
Oromia	KiltuKara	2017-11-13	1	7	2	25	16	2			3		1	1	2		14	99	4	4	15	2					2		2	2	4	6	1	5		2	0	4	0			1		1		1		3
Oromia	KiltuKara	2017-11-13	0	8	1	30	95	1	1	4	3		1	1	1	4	18	20	4	4	19	1	1				2		2	2	4	6	2	9		2	0	10	0			1		1		5		3
Oromia	KiltuKara	2017-11-13	1	8	1	22	95	1	1	8	3		1	1	1	8	18	99	1	1	19	1	1				2		1	0	1	6	3	5		2	0	20	0			1		1		1		3
Oromia	KiltuKara	2017-11-13	1	0	2	25	0	1	1	5	3		1	1	1	2	16	99	3	3	19	2					2		1	2	3	6	2	8		2	0	15	0			1		1		1		3
Oromia	KiltuKara	2017-11-13	0	8	1	22	95	1	1	10	3		1	1	1	10	19	24	1	1	21	1	1				2		0	1	1	3	2	9		2	0	20	0			1		1		1		3
Oromia	KiltuKara	2017-11-13	1	3	1	28	95	1	1	2	3		1	1	1	3	17	21	5	5	18	1	1				2		2	2	4	6	3	9		2	0	20	0			1		1		5		3
Oromia	KiltuKara	2017-11-13	1	3	1	28	95	1	1	6	3		1	1	1	10	19	30	3	2	20	2					1	1	2	0	2	4	3	9		2	0	10	0			1		1		5		3
Oromia	KiltuKara	2017-11-13	1	1	2	28	12	2			3		1	1	1	7	15	99	4	4	16	2					2		3	1	4	6	2	8		2	0	10	0			1		1		1		3
Oromia	KiltuKara	2017-11-13	1	6	1	25	4	1	1	14	3		1	1	1	14	21	28	1	1	25	2					2		1	0	1	3	3	9		2	0	15	0			1		1		5		3
Oromia	Kiramu	2017-11-15	0	11	2	23	3	1	1	8	3		1	1	1	7	20	21	1	1	20	1	1				2		0	1	1	3	2	5		2	0	30	0			4				4		3
Oromia	Kiramu	2017-11-15	0	5	1	20	2	2			1		1	1	1	2	18	23	1	1	1	1	1				2		0	1	1	4	2	8		2	0	20	0			1		1		1		7
Oromia	Kiramu	2017-11-15	0	4	1	25	95	1	1	9	1		1	1	1	8	18	30	3	3	3	1	1				2		2	1	3	5	1	5		98	0	0	0			4				10	Hinqabanu	14	Hinjiru
Oromia	Kiramu	2017-11-15	1	2	1	30	95	2			1		1	1	1	2	18	40	6	6	6	2					2		2	4	6	8	1	5		98	0	0	0			4				10	Hinjiru	7
Oromia	Kiramu	2017-11-15	0	10	2	38	20	1	1	2	1		1	1	1	4	15	99	10	10	16	1	1				2		7	3	10	12	1	5		2	0	30	0			1		1		5		3
Oromia	Kiramu	2017-11-15	1	7	2	25	95	1	1	6	3		1	1	1	10	18	22	5	5	19	1	1				2		1	4	5	7	1	5		2	0	30	0			4				5		3
Oromia	Kiramu	2017-11-15	0	10	2	24	95	1	1	3	1		1	1	2		19	99	1	1	20	1	1				2		0	1	1	3	2	5		2	0	30	0			4				5		3
Oromia	Kiramu	2017-11-15	0	4	1	27	95	2			1		1	1	1	6	17	99	4	4	18	1	1				2		3	1	4	7	2	5		2	0	40	0			1		1		5		3
Oromia	Kiramu	2017-11-15	1	0	2	18	95	1	1	12	3		1	1	1	10	16	25	3	3	17	2					2		2	1	3	5	3	5		2	0	30	0			1		1		5		3
Oromia	Kiramu	2017-11-15	0	11	2	35	8	2			1		1	1	1	4	24	99	3	3	22	1	1				2		1	2	3	7	1	5		2	0	30	0			4				5		3
Oromia	Kiramu	2017-11-15	1	6	1	23	95	1	1	6	1		1	1	1	8	18	99	2	2	19	2					2		2	0	2	4	2	5		2	0	10	0			1		1		1		3
Oromia	Kiramu	2017-11-15	0	10	2	30	95	1	1	8	2		1	1	1	3	18	99	5	5	19	1	1				2		2	3	5	1	1	5		2	0	20	0			1		1		5		3
SNNP	Kochire	2017-11-21	0	1	1	25	95	1	1	6	3		1	1	1	7	11	22	2	2	20	2					2		1	1	2	4	2	3		2	0	20	1	2		1		1		5		3
SNNP	Kochire	2017-11-20	1	2	2	30	95	2			3		1	1	1	8	18	99	4	4	20	2					2		2	2	4	6	2	3		2	0	10	0			1		4		4		3
SNNP	Kochire	2017-11-21	0	4	1	23	95	2			3		1	1	1	14	16	99	1	1	17	2					2		1	0	1	8	1	3		2	0	10	0			1		1		5		3
SNNP	Kochire	2017-11-20	0	3	1	24	95	1	1	9	4		1	1	1	7	18	30	5	5	19	2					2		1	1	2	4	1	3		2	0	30	0			1		1		5		3
SNNP	Kochire	2016-11-20	1	2	2	20	95	2			3		1	1	2		16	99	2	2	18	2					2		1	0	1	3	3	3		2	0	2	0			1		1		4		3
SNNP	Kochire	2017-11-20	1	0	1	22	1	1	1	10	3		1	1	1	15	20	99	1	0	21	2					2		1	0	1	6	3	5		2	0	10	1	2		1		1		5		3
SNNP	Kochire	2017-11-20	1	2	1	27	95	1	1	9	3		1	1	1	9	16	99	3	3	18	2					2		3	0	3	5	1	3		2	0	6	0			1		1		5		3
SNNP	Kochire	2017-11-20	1	10	1	30	95	1	1	4	3		1	1	1	10	18	99	5	5	19	2					2		2	3	5	7	1	3		2	0	10	0			1		1		5		3
SNNP	Kochire	2017-11-20	1	10	2	25	95	2			3		1	1	1	7	15	99	5	5	17	2					2		3	2	5	7	1	3		2	0	30	0			1		1		5		3
SNNP	Kochire	2017-11-21	0	3	1	21	95	1	1	10	3		1	1	1	14	17	99	1	1	21	2					2		0	1	1	4	3	3		2	0	10	0			1		1		5		3
SNNP	Kochire	2017-11-20	1	4	2	18	2	1	1	5	3		1	1	1	8	17	99	1	0	18	2					2		1	0	1	3	3	5		2	0	10	0			1		1		1		8
SNNP	Kochire	2016-11-20	1	2	2	28	95	2			3		1	1	2		16	99	5	5	19	2					2		3	2	5	7	1	3		2	0	10	0			1		1		5		3
Tigray	KolaTembein	2017-11-10	0	8	1	37	95	2			1		1	1	2		15	24	7	6	20	2					2		3	3	6	8	1	6		2	0	30	0			4				5		4
Tigray	KolaTembein	2017-11-09	0	2	1	20	95	2			1		1	1	1	6	14	18	3	1	15	2					2		1	1	2	3	3	6		2	0	20	0			4				5		4
Tigray	KolaTembein	2017-11-09	1	8	1	43	95	2			1		1	1	2		14	22	6	6	18	2					2		4	2	6	7	1	6		2	0	30	0			1		1		10	Hdmo	4
Tigray	KolaTembein	2017-11-09	0	3	1	20	95	2			1		1	2	2		18	99	1	1	20	2					2		0	1	1	4	3	6		2	0	25	0			1		4		10	Hidmo	4
Tigray	KolaTembein	2017-11-10	1	1	1	32	95	2			1		1	1	2		16	25	5	5	19	2					2		2	3	5	7	1	6		2	2	0	0			4				10	Hidmo	4
Tigray	KolaTembein	2017-11-10	1	3	1	35	95	2			1		1	1	2		15	99	8	8	20	2					2		5	3	8	10	1	6		2	0	30	0			4				5		4
Tigray	KolaTembein	2017-11-09	0	4	1	28	95	2			1		2						3	2	16	2					2		0	2	2	4	3	6		2	0	10	0			4				5		4
Tigray	KolaTembein	2017-11-09	1	5	1	23	95	1	1	3	1		1	1	1	7	17	99	2	2	19	2					2		1	1	2	5	3	6		2	0	30	0			1		1		5		4
Tigray	KolaTembein	2017-11-10	1	10	1	24	95	2			1		1	1	2		14	22	1	1	23	2					2		1	0	1	7	3	6		2	0	30	0			4				10	Hdmo	4
Tigray	KolaTembein	2017-11-09	0	1	1	20	95	1	1	7	1		1	1	1	7	18	22	1	1	20	2					2		0	1	1	3	3	6		2	0	30	0			1		1		10	Hdmo	4
Tigray	KolaTembein	2017-11-09	0	10	1	21	95	2			1		1	1	1	6	16	99	2	2	17	2					2		0	2	2	4	3	6		2	0	20	0			4				5		4
Tigray	KolaTembein	2017-11-09	0	11	1	22	95	1	1	7	1		1	1	1	6	12	17	4	3	15	2					2		1	2	3	5	1	6		2	0	20	0			4				5		8
Tigray	KolaTembein	2017-11-10	1	6	1	30	95	1	1	10	1		1	2	2		20	99	3	3	21	2					2		3	0	3	7	1	6		2	0	20	0			1		1		5		4
Tigray	KolaTembein	2017-11-09	1	4	2	34	95	1	1	4	1		1	1	2		18	24	6	5	24	2					2		3	2	5	8	1	6		2	0	30	1	2		1		1		5		4
Tigray	KolaTembein	2017-11-09	1	2	1	23	95	1	1	5	1		1	1	1	3	14	20	3	3	19	2					2		2	1	3	7	3	6		2	0	15	1	6		4				5		8
Tigray	KolaTembein	2017-11-10	0	10	1	36	95	2			1		1	1	1	6	20	20	5	5	21	2					1	2	3	2	5	7	1	6		2	0	30	1	2		4				5		4
Tigray	KolaTembein	2017-11-09	1	2	2	36	95	2			1		1	1	1	5	14	20	7	6	19	2					2		3	3	6	8	1	6		2	0	10	1	2		4				5		4
Tigray	KolaTembein	2017-11-09	1	8	1	32	95	2			1		1	1	2		15	20	5	4	20	2					2		3	2	5	6	1	6		2	0	20	1	2		1		1		5		4
Tigray	KolaTembein	2017-11-10	0	3	1	30	95	2			1		1	1	2		15	18	5	5	18	2					2		2	3	5	8	1	6		2	0	10	0			4				5		4
Tigray	KolaTembein	2017-11-09	1	5	1	28	95	2			1		1	1	2		18	25	4	4	15	2					2		2	2	4	7	1	6		2	0	30	1	2		1		1		5		4
Tigray	KolaTembein	2017-11-09	1	0	2	22	95	1	1	5	1		1	1	1	10	18	99	2	2	19	2					2		2	0	2	4	3	6		2	0	10	1	6		1		1		9		4
Tigray	KolaTembein	2017-11-09	0	0	2	29	95	1	1	3	1		1	1	1	4	18	22	3	2	19	2					2		0	2	2	4	3	6		2	0	30	1	7	Aquatabs	4				10	Mud (hidmo)	4
Tigray	KolaTembein	2017-11-10	0	1	1	38	95	2			1		1	1	1	5	13	15	6	6	15	2					2		3	3	6	8	1	6		2	0	20	1	2		4				5		4
Tigray	KolaTembein	2017-11-09	1	6	1	36	95	2			1		1	1	1	4	15	20	8	8	18	2					2		3	5	8	11	1	6		2	0	30	0			4				9		4
Tigray	KolaTembein	2017-11-07	1	6	1	35	95	2			1		1	1	1	5	13	20	7	7	16	2					2		4	3	7	9	1	6		2	1	0	1	2		1		1		1		3
Tigray	KolaTembein	2017-11-07	0	6	1	20	95	2			1		1	1	1	4	15	20	2	2	16	2					2		0	2	2	4	3	6		2	0	20	1	2		4				1		3
Tigray	KolaTembein	2017-11-07	0	6	1	32	95	2			1		1	1	2		15	22	6	6	18	2					2		2	4	6	8	1	6		2	0	15	0			4				1		4
Tigray	KolaTembein	2017-11-08	1	6	1	18	95	1	1	5	1		1	1	1	6	16	24	1	1	18	2					2		1	0	1	3	3	6		2	0	20	0			4				5		4
Tigray	KolaTembein	2017-11-07	1	4	2	38	95	2			1		1	1	1	3	15	22	7	7	17	2					2		4	3	7	9	1	6		2	1	0	1	2		4				1		4
Tigray	KolaTembein	2017-11-08	1	5	1	31	95	2			1		1	1	2		16	22	5	5	18	2					2		2	3	5	7	1	6		2	0	30	1	2		1		1		5		4
Tigray	KolaTembein	2017-11-07	1	2	2	20	95	1	1	3	1		1	1	2		18	20	1	1	20	2					2		1	0	1	6	3	6		2	0	20	0			4				1		4
Tigray	KolaTembein	2017-11-07	0	0	2	38	95	2			1		1	1	1	4	16	16	7	4	18	2					2		2	2	4	6	1	6		2	1	0	0			4				1		4
Tigray	KolaTembein	2017-11-07	1	3	1	23	95	1	1	3	1		1	1	1	5	18	22	2	2	19	2					2		1	1	2	6	3	6		2	0	30	1	2		4				1		4
Tigray	KolaTembein	2017-11-08	0	9	1	40	95	2			1		1	1	2		16	18	8	7	19	2					1	1	2	5	7	9	3	6		2	0	59	0			1		1		5		4
Tigray	KolaTembein	2017-11-08	0	10	2	38	95	2			1		1	1	2		18	24	6	6	19	2					2		1	5	6	8	1	6		2	0	40	0			4				1		4
Tigray	KolaTembein	2017-11-07	1	0	1	30	95	2			1		1	1	1	4	16	20	6	6	19	2					2		4	2	6	8	1	6		2	0	30	1	2		1		4		1		4
Tigray	KolaTembein	2017-11-10	0	10	2	30	95	2			1		1	1	2		17	22	4	4	21	2					2		1	3	4	7	1	3		2	1	0	1	2		1		1		1		4
Tigray	KolaTembein	2017-11-09	0	8	2	25	95	2			1		1	1	1	7	18	24	2	2	22	2					2		0	2	2	6	3	6		2	0	15	1	2		4				4		4
Tigray	KolaTembein	2017-11-09	0	5	2	28	95	1	1	5	1		1	1	1	6	18	25	3	3	20	2					2		3	0	3	5	1	6		2	0	50	0			4				5		4
Tigray	KolaTembein	2017-11-09	1	6	2	32	95	1	1	10	1		1	1	1	14	20	22	3	3	21	2					2		2	1	3	5	1	6		2	0	30	1	2		4				5		4
Tigray	KolaTembein	2017-11-09	0	1	2	30	95	2			1		1	1	2		18	35	5	5	19	2					2		3	2	5	7	1	6		2	0	30	0			4				5		4
Tigray	KolaTembein	2017-11-10	0	10	2	35	95	2			1		1	1	1	3	15	22	6	6	18	2					2		3	3	6	8	1	6		2	2	0	0			4				4		4
Tigray	KolaTembein	2017-11-09	0	1	1	38	95	2			1		1	1	1	9	14	20	6	4	18	2					2		1	3	4	6	3	6		2	0	40	0			1		1		5		4
Tigray	KolaTembein	2017-11-10	1	8	1	38	95	2			1		1	1	1	10	16	20	8	8	17	2					2		4	4	8	10	1	3		2	0	59	0			4				5		4
Tigray	KolaTembein	2017-11-09	1	1	1	25	95	2			1		1	1	2		15	20	3	3	19	2					2		2	1	3	5	2	3		2	0	59	0			4				4		4
Tigray	KolaTembein	2017-11-09	0	2	1	36	95	2			1		1	1	1	3	16	22	6	6	20	2					2		3	3	6	7	1	6		2	1	0	1	2		4				5		4
Tigray	KolaTembein	2017-11-09	1	9	1	40	95	2			1		1	1	1	4	17	22	6	6	18	2					2		2	4	6	5	1	6		2	0	50	0			4				4		4
Tigray	KolaTembein	2017-11-10	1	0	1	30	95	2			1		1	1	2		17	23	6	5	19	2					2		3	3	6	7	1	6		2	1	0	1	2		4				4		4
Tigray	KolaTembein	2017-11-09	1	2	1	22	95	2			1		1	2	2		15	99	2	2	20	2					2		2	0	2	3	3	3		2	0	10	0			4				5		8
Tigray	KolaTembein	2017-11-09	1	2	1	30	95	2			1		3						3	3	22	2					2		3	0	3	4	2	3		2	0	10	1	2		4				5		4
Tigray	KolaTembein	2017-11-09	0	5	1	33	95	1	1	5	1		3						4	3	18	2					2		1	2	3	4	1	3		2	0	10	1	2		4				5		4
Tigray	KolaTembein	2017-11-08	0	8	1	38	95	2			1		1	1	2		13	25	7	7	17	2					2		4	3	7	9	1	6		2	0	30	0			4				5		3
Tigray	KolaTembein	2017-11-08	0	8	1	18	95	1	1	4	1		1	1	1	5	15	23	1	1	18	2					2		1	0	1	3	2	6		2	0	5	0			4				1		4
Tigray	KolaTembein	2017-11-08	0	3	1	23	95	2			1		1	1	1	8	12	25	4	4	14	2					2		1	3	4	6	1	6		2	0	20	0			4				1		4
Tigray	KolaTembein	2017-11-08	1	1	1	37	95	2			1		1	1	1	3	17	22	6	6	23	2					2		2	4	6	7	1	6		2	0	5	0			4				1		4
Tigray	KolaTembein	2017-11-08	1	1	2	38	95	2			1		1	1	2		15	20	8	7	16	2					2		3	4	7	9	1	6		2	0	20	0			4				5		4
Tigray	KolaTembein	2017-11-08	1	5	1	22	95	1	1	5	1		1	1	1	5	16	25	3	3	17	2					2		2	1	3	7	3	6		2	0	30	0			4				5		4
Tigray	KolaTembein	2017-11-08	1	3	1	30	95	2			1		1	1	2		15	18	6	6	18	2					2		6	0	6	8	1	6		2	0	20	0			4				10	Hdmo	4
Tigray	KolaTembein	2017-11-08	0	8	1	21	95	1	1	7	1		1	1	1	8	18	22	2	2	19	2					2		1	1	2	4	3	6		2	0	30	0			4				10	hidmo	4
Tigray	KolaTembein	2017-11-09	0	1	1	19	95	1	1	5	1		1	1	2		17	27	1	1	19	2					2		1	0	1	3	3	3		2	0	20	0			1		1		5		8
Oromia	Kondala	2017-11-10	0	7	2	34	95	2			4		1	1	1	3	17	20	5	5	18	1	1				1	2	1	2	3	5	1	5		98	0	0	1	3		1		1		1		3
Oromia	Kondala	2017-11-10	0	6	1	28	95	1	1	7	4		1	1	1	10	18	18	3	3	20	1	1				2		2	1	3	5	1	4		98	0	0	1	2		1		1		5		8
Oromia	Kondala	2017-11-11	1	1	2	25	95	2			4		1	1	1	4	16	99	5	5	18	1	1				2		5	0	5	7	1	4		98	0	0	1	2		1		1		5		3
Oromia	Kondala	2017-11-10	0	8	2	20	3	1	1	9	4		1	1	1	4	18	20	1	1	19	1	1				2		0	1	1	3	3	12	Bishaan boolla qadada qabu	98	0	0	1	2		1		1		5		3
Oromia	Kondala	2017-11-10	0	7	1	21	2	2			4		1	1	1	3	19	20	1	1	20	1	1				2		0	1	1	3	2	5		98	0	0	1	1		4				1		3
Oromia	Kondala	2017-11-10	1	4	1	35	95	2			4		1	1	1	2	18	25	8	7	19	1	1				2		3	4	7	7	1	5		2	0	25	1	3		1		1		5		3
Oromia	Kondala	2017-11-10	1	5	1	18	95	1	1	3	4		1	1	1	6	15	99	1	0	18	1	1				2		1	0	1	5	3	7		98	0	0	1	2		1		1		5		3
Oromia	Kondala	2017-11-10	1	8	1	36	20	2			3		1	1	1	2	15	99	5	5	16	1	1				2		2	3	5	6	1	5		2	0	15	0			1		1		5		3
Oromia	Kondala	2017-11-11	0	2	1	26	95	2			4		1	1	1	6	21	99	2	2	22	2					2		0	2	2	4	2	5		98	0	0	1	2		1		1		1		3
Oromia	Kondala	2017-11-10	1	7	2	20	2	1	1	10	1		1	1	1	10	18	99	1	1	20	1	1				2		1	0	1	5	2	5		2	0	20	1	2		1		1		5		3
Oromia	Kondala	2017-11-10	0	4	1	17	2	2			4		1	1	2		16	40	1	1	17	2					2		0	1	1	4	3	5		2	0	5	0			1		1		5		3
Oromia	Kondala	2017-11-10	0	8	1	20	95	1	1	5	1		1	1	1	8	15	20	2	2	17	1	1				2		1	1	2	6	2	5		98	0	0	1	2		1		1		5		3
Tigray	LaelayAdiabo	2017-10-28	0	3	2	37	95	2			1		1	1	2		14	99	5	4	22	1	1				1	2	1	3	4	6	1	6		2	0	5	0			4				5		4
Tigray	LaelayAdiabo	2017-10-29	1	1	1	38	95	2			1		1	1	2		15	99	7	6	20	1	1				1	2	3	3	6	8	1	6		2	1	0	0			4				4		4
Tigray	LaelayAdiabo	2017-10-29	0	2	2	23	4	1	1	3	1		1	1	1	5	17	99	2	2	18	1	1				2		0	2	2	3	3	6		2	0	30	0			4				4		4
Tigray	LaelayAdiabo	2017-10-28	0	10	2	26	2	1	1	9	1		2						1	1	25	1	1				2		0	1	1	2	3	6		2	0	10	0			4				5		4
Tigray	LaelayAdiabo	2017-10-28	1	4	1	19	2	1	2		1		1	1	1	10	18	26	1	1	19	2					2		1	0	1	3	2	6		2	0	30	0			4				5		4
Tigray	LaelayAdiabo	2017-10-28	1	2	2	20	0	2			1		1	1	1	10	18	22	1	1	20	2					2		1	0	1	3	3	6		2	0	20	1	1		4				5		4
Tigray	LaelayAdiabo	2017-10-29	1	2	2	38	95	2			1		1	1	1	3	15	19	9	9	17	1	1				2		6	3	9	10	1	6		2	0	30	1	6		1		5	Abdege	5		4
Tigray	LaelayAdiabo	2017-10-29	1	1	2	24	6	1	1	10	1		1	1	1	10	15	20	3	3	18	2					2		1	2	3	5	2	6		2	0	30	1	6		4				4		3
Tigray	LaelayAdiabo	2017-10-29	0	1	2	20	95	1	1	8	1		1	1	2		17	20	1	1	20	2					2		0	1	1	3	3	6		2	0	30	1	6		4				4		3
Tigray	LaelayAdiabo	2017-10-29	0	2	2	27	95	2			1		1	1	2		21	99	3	3	22	1	1				2		2	1	3	5	1	6		2	0	10	0			1		1		4		4
Tigray	LaelayAdiabo	2017-10-29	1	6	2	30	95	2			1		1	1	1	3	15	20	6	6	18	1	1				2		5	1	6	8	1	6		2	0	30	0			4				4		4
Tigray	LaelayAdiabo	2017-10-29	1	2	2	22	95	1	1	5	1		1	1	1	4	13	20	4	4	15	2					2		3	1	4	6	1	6		2	0	20	1	6		4				5		4
Tigray	LaelayAdiabo	2016-10-29	1	9	2	27	95	2			1		1	1	1	3	17	99	3	3	20	2					2		1	2	3	5	1	9		2	0	10	0			1		1		4		4
Tigray	LaelayAdiabo	2017-10-29	1	1	2	28	95	2			1		1	1	2		14	25	3	3	23	1	1				2		3	0	3	9	2	8		2	0	10	1	3		4				5		4
Tigray	LaelayAdiabo	2017-10-28	1	9	2	30	95	2			1		1	1	2		15	20	8	8	17	1	1				2		3	5	8	9	2	6		2	0	1	1	2		4				4		4
Tigray	LaelayAdiabo	2017-10-28	1	6	2	24	95	1	1	3	1		1	1	1	5	17	21	3	2	18	1	1				2		2	1	3	5	3	6		2	1	0	1	6		4				4		4
Tigray	LaelayAdiabo	2014-10-28	1	4	2	38	95	2			1		1	1	1	5	17	22	7	7	18	2					2		2	4	6	9	1	6		2	0	30	0			4				5		4
Tigray	LaelayAdiabo	2017-10-29	1	7	1	35	95	2			1		1	1	2		15	20	8	8	19	2					2		7	1	8	10	1	9		2	0	30	0			4				5		4
Tigray	LaelayAdiabo	2017-10-28	1	11	2	27	95	1	1	2	1		1	1	1	2	17	23	3	3	20	2					2		1	2	3	5	2	9		2	0	30	1	1		4				5		4
Tigray	LaelayAdiabo	2017-10-29	1	10	2	23	95	2			1		1	1	1	2	18	25	2	2	20	2					2		1	1	2	4	2	6		2	0	20	0			4				5		4
Tigray	LaelayAdiabo	2017-10-28	0	4	1	35	95	2			1		1	1	1	5	15	22	8	8	19	2					2		5	3	8	10	1	6		2	0	30	0			1		1		4		4
Tigray	LaelayAdiabo	2017-10-28	0	2	2	30	95	1	1	4	1		1	1	1	4	15	20	4	4	18	1	1				2		2	2	4	6	1	6		2	0	30	1	2		4				5		4
Tigray	LaelayAdiabo	2017-10-28	0	6	2	33	95	1	1	2	1		1	1	2		16	25	6	6	18	2					2		3	3	6	7	1	6		2	0	35	1	2		4				4		4
Tigray	LaelayAdiabo	2017-10-28	1	2	1	30	95	2			1		1	1	2		15	22	4	4	20	1	1				2		4	0	4	6	1	6		2	0	10	1	2		4				5		4
Tigray	LaelayAdiabo	2017-10-28	1	4	2	21	95	1	1	9	1		1	1	1	9	15	21	2	2	17	2					2		2	0	2	4	2	6		2	0	20	1	2		1		1		5		4
Tigray	LaelayAdiabo	2017-10-29	0	3	1	22	3	1	1	8	1		1	1	1	5	15	99	2	2	18	2					2		0	2	2	4	3	6		2	1	0	0			4				5		4
Tigray	LaelayAdiabo	2017-10-29	0	6	1	21	95	2			1		1	1	1	8	17	99	2	2	18	1	1				2		1	1	2	4	3	4		2	0	30	0			4				5		4
Tigray	LaelayAdiabo	2017-10-28	0	7	1	19	95	2			1		1	1	1	8	14	21	1	1	18	1	1				2		0	1	1	4	2	6		2	0	15	0			4				5		4
Tigray	LaelayAdiabo	2017-10-28	0	9	1	26	95	2			1		1	1	1	4	14	25	2	2	21	1	1				2		0	2	2	4	3	6		2	0	20	0			1		1		5		4
Tigray	LaelayAdiabo	2017-10-29	1	1	1	28	95	2			1		2						2	2	18	1	1				2		2	0	2	3	1	6		2	2	0	0			4				5		3
Tigray	LaelayAdiabo	2017-10-28	1	10	1	20	95	1	1	8	1		1	1	1	8	16	19	1	1	19	1	1				2		1	0	1	3	3	6		2	1	0	0			1		1		5		4
Tigray	LaelayAdiabo	2017-10-29	1	6	1	25	95	1	1	3	1		1	1	1	5	14	20	4	4	17	1	1				2		3	1	4	9	2	7		2	4	0	0			4				10	Mud	4
Tigray	LaelayAdiabo	2017-10-29	0	6	1	23	95	1	1	6	1		3						1	1	23	1	1				2		0	1	1	2	3	8		2	1	0	1	2		4				5		3
Tigray	LaelayAdiabo	2017-10-29	1	6	1	23	95	1	1	6	1		1	1	1	7	16	22	3	2	20	1	1				1	2	1	1	2	4	3	9		2	1	0	1	2		1		1		5		4
Tigray	LaelayAdiabo	2017-10-28	1	3	1	18	95	2			1		1	1	1	2	15	99	1	1	18	2					2		1	0	1	3	2	6		2	0	10	0			4				5		4
Tigray	LaelayAdiabo	2017-10-28	1	7	2	29	9	1	1	10	1		1	1	2		15	99	3	3	16	2					2		2	1	3	4	1	6		2	0	20	1	2		1		1		5		4
Tigray	LaelayMaichew	2017-10-30	0	10	2	29	2	1	1	8	1		1	1	1	10	18	32	2	2	21	2					2		0	2	2	3	1	3		98	0	0	1	2		3		3		5		8
Tigray	LaelayMaichew	2017-10-30	0	1	1	25	95	1	1	12	1		1	1	1	4	18	24	3	3	19	2					2		0	3	3	4	3	3		2	0	3	1	2		1		1		5		4
Tigray	LaelayMaichew	2017-10-30	1	8	2	23	95	1	1	1	1		1	1	1	15	22	27	2	2	23	2					2		1	1	2	4	3	1			0	0	1	2		1		1		5		4
Tigray	LaelayMaichew	2017-10-30	0	11	1	24	0	1	1	10	1		1	2	1	12	22	27	1	1	23	1	1				2		1	0	1	6	1	3		98	0	0	1	2		1		1		5		4
Tigray	LaelayMaichew	2017-10-30	1	6	1	29	1	1	1	5	1		1	1	1	8	18	99	4	3	21	2					2		3	0	3	4	1	2			0	0	1	2		1		1		5		8
Tigray	LaelayMaichew	2017-10-30	0	1	1	35	95	1	1	10	1		1	1	1	10	17	25	4	4	23	2					2		1	3	4	5	1	3		2	0	10	0			1		1		5		4
Tigray	LaelayMaichew	2017-10-30	0	9	2	32	95	1	1	13	1		3						4	3	18	2					1	2	1	2	3	4	3	3		2	0	5	1	2		3		3		5		4
Tigray	LaelayMaichew	2017-10-30	0	8	1	35	95	2			1		3						3	3	22	2					2		2	1	3	4	3	3		2	0	10	1	2		4				5		4
Tigray	LaelayMaichew	2017-10-30	1	11	1	31	95	1	1	6	4		1	1	2		15	35	5	4	17	2					2		3	1	4	6	3	3		2	0	5	1	2		1		1		5		8
Tigray	LaelayMaichew	2017-10-30	0	1	2	30	95	2			4		1	1	1	6	20	23	3	3	21	2					2		1	2	3	5	1	2			0	0	1	2		1		1		5		4
Tigray	LaelayMaichew	2017-10-30	1	10	1	28	95	1	1	8	1		1	1	1	6	19	99	3	3	21	2					2		3	0	3	5	1	3		2	0	5	1	1		1		1		5		8
Tigray	LaelayMaichew	2017-10-30	0	2	1	33	95	1	1	3	1		1	2	1	10	22	29	4	4	23	2					2		2	2	4	7	1	2			0	0	1	2		5	Modern with out water	5	Modern with out water	5		4
SNNP	Lanfaro	2017-10-31	1	11	2	26	95	1	1	2	4		1	1	2		18	99	3	3	19	1	1				2		1	1	2	4	1	3		2	0	30	0			1		1		4		3
SNNP	Lanfaro	2017-10-30	0	6	1	36	95	2			4		1	1	1	3	18	99	6	6	20	2					2		3	3	6	6	1	3		2	0	10	0			1		1		1		3
SNNP	Lanfaro	2017-10-31	0	0	1	35	15	2			4		1	1	2		15	99	8	8	17	1	1				8		3	3	6	8	1	10		2	0	1	0			1		1		1		3
SNNP	Lanfaro	2017-10-30	0	3	2	20	95	1	1	10	4		1	1	1	5	18	25	1	1	20	1	1				2		0	1	1	3	3	3		2	0	25	0			1		1		1		3
SNNP	Lanfaro	2017-10-31	1	2	1	25	95	1	1	7	4		1	1	1	4	18	99	5	5	17	1	1				2		3	2	5	7	1	3		2	0	30	0			1		1		5		3
SNNP	Lanfaro	2017-10-31	1	8	2	35	95	2			4		1	1	2		18	99	8	8	19	2					2		2	5	7	9	1	3		2	0	30	0			1		1		5		3
SNNP	Lanfaro	2017-10-31	1	9	2	35	95	2			4		1	1	1	5	18	37	7	7	19	1	1				1	2	4	2	6	8	1	3		2	0	30	0			1		1		1		3
SNNP	Lanfaro	2017-10-31	0	6	2	30	95	2			4		1	1	1	4	15	18	5	5	17	2					2		2	3	5	7	1	3		2	0	3	0			1		1		1		3
SNNP	Lanfaro	2017-10-31	1	6	1	28	95	1	1	4	4		1	1	1	4	18	25	5	5	20	1	1				2		2	3	5	7	1	3		2	2	0	0			1		1		1		3
SNNP	Lanfaro	2017-10-30	1	6	2	22	8	1	1	5	4		1	1	1	7	15	99	3	3	16	2					2		3	0	3	4	2	3		2	0	30	0			1		4		1		3
SNNP	Lanfaro	2017-10-31	0	11	2	39	95	2			4		1	1	1	3	18	99	7	7	20	2					2		7	0	7	8	1	3		2	1	0	0			1		1		5		3
SNNP	Lanfaro	2017-10-31	1	5	2	28	95	2			4		1	1	1	4	15	99	8	8	18	1	1				2		5	3	8	11	1	3		2	0	30	1	3		1		1		1		3
SNNP	Lanfaro	2017-11-01	0	4	2	40	95	2			4		1	1	1	3	16	99	6	6	17	2					2		2	4	6	9	1	3		2	3	0	0			1		1		1		3
SNNP	Lanfaro	2017-10-07	1	9	1	23	95	1	1	8	3		1	1	1	4	11	20	5	5	7	1	1						4	1	5	6	1	5		2	6	0	1	6		1		1		5		8
SNNP	Lanfaro	2017-11-01	1	2	2	22	95	1	1	5	4		1	1	1	5	19	23	2	2	21	1	1				2		2	0	2	4	2	3		2	1	0	1	3		1		1		1		3
SNNP	Lanfaro	2017-11-01	1	6	2	30	95	2			4		1	1	2		16	99	6	6	18	2					2		4	2	6	8	1	3		2	0	30	0			1		1		5		3
SNNP	Lanfaro	2017-11-01	0	3	2	25	95	2			4		1	1	1	14	15	25	4	4	17	2					2		2	2	4	9	1	3		2	2	0	0			1		1		5		3
SNNP	Lanfaro	2017-11-02	1	5	2	30	95	2			4		1	1	2		20	99	7	7	22	1	1				2		5	1	6	8	1	3		2	2	0	0			1		1		1		3
SNNP	Lanfaro	2017-11-01	0	3	2	25	95	2			4		1	1	2		18	25	5	5	18	1	1				2		5	0	5	7	1	3		2	0	30	0			4				1		3
SNNP	Lanfaro	2017-11-01	1	4	1	32	95	1	1	6	4		1	1	1	9	18	22	5	5	20	2					2		4	1	5	8	1	10		2	4	0	0			1		1		5		3
SNNP	Lanfaro	2017-11-01	0	5	2	37	95	2			4		1	1	1	7	18	99	7	7	20	1	1				2		2	4	6	8	1	3		2	0	15	0			1		1		1		3
SNNP	Lanfaro	2017-11-02	1	2	2	34	95	2			4		1	1	2		18	99	7	7	20	1	1				2		5	2	7	9	1	3		2	0	30	0			1		1		1		3
SNNP	Lanfaro	2017-11-01	1	0	1	35	11	1	2		4		1	2	2		15	21	5	1	16	1	1				1	2	6	0	6	6	1	7		2	3	0	0			4				5		3
SNNP	Lanfaro	2017-11-02	1	5	2	42	95	2			4		1	1	2		18	25	7	7	21	2					2		5	2	7	9	1	3		2	2	0	0			1		1		1		3
Oromia	Limu	2017-11-16	0	4	1	25	95	1	1	9	3		1	2	1	5	21	32	3	3	22	1	1				2		2	1	3	6	3	9		2	0	20	0			1		1		1		3
Oromia	Limu	2017-11-16	1	9	2	22	2	2			1		1	1	1	7	21	99	1	1	22	1	1				2		1	0	1	5	3	5		2	0	10	0			1		1		5		3
Oromia	Limu	2017-11-16	1	5	1	25	3	1	1	5	3		1	1	2		18	99	3	3	19	1	1				2		2	1	3	9	1	9		2	0	30	0			4				5		3
Oromia	Limu	2017-11-16	0	11	1	30	95	2			3		1	1	1	14	24	40	6	6	6	1	1				2		2	4	6	8	1	5		98	0	0	0			1		1		1		3
Oromia	Limu	2017-11-16	1	6	2	35	8	1	1	3	3		1	1	1	4	25	28	4	4	26	1	1				2		2	2	4	6	1	9		2	0	30	0			1		1		5		3
Oromia	Limu	2017-11-16	0	4	1	23	95	1	1	3	3		2						2	2	2	1	1				2		1	1	2	10	1	5		98	0	0	0			4				10	Hinjiru	14	Hinjiru
Oromia	Limu	2017-11-16	0	9	2	35	95	2			3		1	1	2		24	99	5	5	18	1	1				2		2	3	5	7	1	9		2	0	20	0			1		1		5		3
Oromia	Limu	2017-11-16	0	5	2	25	95	1	1	8	3		1	1	1	10	18	30	3	3	3	1	1				2		1	2	3	6	1	5		2	0	30	0			1		1		1		7
Oromia	Limu	2017-11-17	0	9	1	22	7	1	1	3	3		1	1	1	5	16	22	3	3	17	1	1				2		1	2	3	5	1	5		2	0	10	0			1		1		1		3
Oromia	Limu	2017-11-16	0	0	1	32	95	1	1	5	3		1	1	1	8	17	40	9	9	18	2					2		5	4	9	12	1	5		2	0	25	0			1		1		5		3
Oromia	Limu	2017-11-16	0	11	1	22	6	1	1	8	3		1	1	2		18	20	2	2	19	1	1				2		2	0	2	4	3	9		2	0	30	0			1		1		5		3
Oromia	Limu	2017-11-16	1	5	1	35	95	2			3		1	1	1	9	15	99	9	9	18	1	1				2		4	5	9	11	1	9		2	0	5	0			1		1		5		3
Oromia	LimuKosa	2017-11-24	1	7	2	35	6	2			4		1	1	2		22	99	7	6	23	1	1				1	2	4	2	6	6	2	5		2	0	20	0			1		1		5		3
Oromia	LimuKosa	2017-11-24	0	8	2	30	10	2			1		1	1	2		20	23	1	1	29	1	1				2		0	1	1	5	3	9		2	0	30	0			4				5		3
Oromia	LimuKosa	2017-11-24	1	5	2	28	95	2			4		1	1	1	5	19	99	4	4	20	1	1				2		2	2	4	6	1	9		2	0	10	0			1		1		5		3
Oromia	LimuKosa	2017-11-24	0	11	2	30	95	2			4		1	1	1	3	15	22	9	9	16	1	1				2		9	0	9	8	1	4		2	0	20	0			1		1		1		3
Oromia	LimuKosa	2017-11-24	0	0	2	36	95	2			4		1	1	2		18	99	9	9	20	2					2		3	3	6	8	1	12	bisha bola (birii)	98	0	0	0			1		1		5		3
Oromia	LimuKosa	2017-11-24	0	7	2	30	95	2			4		1	1	1	2	15	30	8	6	16	1	1				1	2	8	0	8	8	1	8		2	0	15	0			1		1		1		3
Oromia	LimuKosa	2017-11-24	1	11	2	38	20	2			4		1	1	2		18	30	6	6	20	1	1				2		5	1	6	8	1	9		2	0	35	0			1		1		5		3
Oromia	LimuKosa	2017-11-24	0	10	2	25	11	2			4		1	1	2		15	20	3	3	16	1	1				2		1	2	3	5	1	5		2	0	10	0			1		1		5		3
Oromia	LimuKosa	2017-11-24	1	2	1	33	16	2			4		1	1	2		17	99	5	5	18	2					2		4	1	5	7	1	8		2	0	10	0			1		1		5		3
Oromia	LimuKosa	2017-11-24	0	0	1	30	95	2			4		1	1	1	3	18	25	4	4	19	2					2		1	3	4	6	1	8		2	0	10	0			1		1		4		7
Oromia	LimuKosa	2017-11-24	1	3	1	35	95	2			1		1	1	2		19	25	5	3	20	2					1	1	2	1	3	5	2	8		2	0	20	0			1		1		1		3
Oromia	LimuKosa	2017-11-24	0	6	2	30	15	2			4		1	1	2		16	99	6	6	19	2					2		4	2	6	8	1	5		2	0	25	0			1		1		1		3
Oromia	LimuKosa	2017-11-23	1	5	1	25	95	2			4		1	1	2		16	99	4	4	18	1	1				2		4	0	4	6	1	5		2	0	5	0			1		1		5		3
Oromia	LimuKosa	2017-11-23	0	11	1	20	95	1	1	3	1		1	1	1	8	16	99	1	1	19	1	1				2		0	1	1	3	3	9		2	0	10	1	1		4				5		3
Oromia	LimuKosa	2017-11-23	0	5	1	34	19	2			4		1	1	1	6	15	21	8	7	17	1	1				2		4	3	7	9	1	5		2	0	20	0			1		1		1		3
Oromia	LimuKosa	2017-11-23	1	9	1	20	95	1	1	8	4		1	1	1	9	16	99	1	1	18	1	1				2		0	1	1	3	1	5		2	0	20	0			1		1		4		3
Oromia	LimuKosa	2017-11-23	0	0	2	25	95	1	1	10	1		1	1	1	6	20	99	2	2	22	1	1				2		2	0	2	4	1	5		2	0	5	0			4				10	Hinjiru	14	Hinjiru
Oromia	LimuKosa	2017-11-23	0	11	1	25	95	2			4		1	1	1	3	15	99	3	3	17	1	1				2		1	2	3	5	1	5		2	0	30	0			1		1		5		3
Oromia	LimuKosa	2017-11-23	1	9	2	30	11	2			4		1	1	1	5	18	99	4	4	19	2					2		3	1	4	6	1	5		2	0	20	0			1		1		5		3
Oromia	LimuKosa	2017-11-23	1	10	2	28	95	2			4		1	1	1	6	18	99	7	7	20	1	1				2		3	4	7	9	1	5		2	0	20	0			1		1		5		3
Oromia	LimuKosa	2017-11-23	0	10	2	16	95	2			4		1	1	1	5	14	20	1	1	15	1	1				2		0	1	1	7	3	5		2	0	10	0			1		1		5		3
Oromia	LimuKosa	2017-11-23	1	10	1	23	95	1	1	4	4		1	1	2		15	30	3	3	16	1	1				2		2	1	3	7	2	5		2	0	30	0			1		1		1		7
Oromia	LimuKosa	2017-11-23	0	9	1	30	95	2			4		1	1	1	5	18	38	8	6	20	1	1				2		4	2	6	10	1	5		98	0	0	0			1		1		4		7
Oromia	LimuKosa	2017-11-23	0	2	1	19	2	1	1	7	4		1	1	1	9	17	25	1	1	18	2					2		0	1	1	3	3	5		2	0	10	0			1		1		5		3
Oromia	LimuSeka	2017-11-22	1	9	2	20	2	2			4		1	1	1	8	18	25	2	2	19	1	1				2		2	0	2	4	2	7		2	0	40	0			4				10	Hinjiru	14	Hinjiru
Oromia	LimuSeka	2017-11-22	1	9	2	20	2	2			4		1	1	1	8	17	25	2	2	18	1	1				2		2	0	2	4	3	9		2	0	20	0			4				1		3
Oromia	LimuSeka	2017-11-22	0	1	2	20	1	2			4		1	1	1	8	19	19	3	3	19	2					2		0	3	3	3	2	9		2	0	20	0			4				1		3
Oromia	LimuSeka	2017-11-22	0	10	1	22	2	2			4		1	1	2		16	30	3	3	17	1	1				2		2	1	3	5	3	9		2	0	30	0			4				1		3
Oromia	LimuSeka	2017-11-22	1	8	2	20	2	1	1	8	4		1	1	1	6	18	25	1	1	19	1	1				2		1	0	1	4	3	5		2	1	0	0			1		1		5		3
Oromia	LimuSeka	2017-11-22	0	2	2	25	95	2			4		1	1	1	2	15	99	7	7	16	1	1				2		7	0	7	6	1	7		2	0	45	0			4				10	Hinjiru	14	Hinjiru
Oromia	LimuSeka	2017-11-22	1	2	2	22	95	2			4		1	1	2		15	99	3	3	16	1	1				2		3	0	3	10	1	7		2	0	40	0			1		1		1		3
Oromia	LimuSeka	2017-11-22	0	10	2	38	95	2			4		1	1	2		20	99	6	6	21	1	1				2		3	3	6	4	1	8		2	0	10	0			4				4		3
Oromia	LimuSeka	2017-11-22	0	11	2	40	10	2			4		3						10	10	20	1	1				2		4	6	10	6	2	5		2	1	0	0			1		1		1		3
Oromia	LimuSeka	2017-11-22	1	6	2	34	16	2			4		1	1	2		16	99	8	8	17	1	1				1	2	2	6	8	9	2	5		2	0	40	1	2		1		1		5		3
Oromia	LimuSeka	2017-11-22	1	11	2	25	1	2			4		1	1	2		18	28	7	7	19	1	1				2		6	1	7	9	1	9		2	0	30	0			4				1		3
Oromia	LimuSeka	2017-11-22	1	6	2	30	4	1	1	4	4		1	1	2		15	18	9	9	16	1	1				2		6	3	9	6	1	5		2	1	0	0			1		1		5		3
Oromia	ManaSibu	2017-11-08	0	6	2	36	17	1	1	3	4		1	1	1	3	19	99	7	7	20	1	1				2		3	4	7	11	1	8		2	0	5	0			1		1		5		3
Oromia	ManaSibu	2017-11-08	1	7	2	28	95	1	1	4	3		1	1	1	3	18	99	4	4	21	1	1				2		3	1	4	6	1	8		2	0	10	0			4				5		3
Oromia	ManaSibu	2017-11-09	1	11	2	28	95	1	1	4	4		3						4	4	18	1	1				2		1	3	4	3	2	5		2	0	30	0			1		1		1		3
Oromia	ManaSibu	2017-11-08	1	5	2	22	95	1	1	2	1		1	1	1	6	16	35	5	5	17	1	1				2		3	2	5	7	2	8		2	0	20	0			1		1		5		3
Oromia	ManaSibu	2017-11-08	1	2	2	30	16	2			4		1	1	1	1	16	99	8	8	17	2					2		6	2	8	10	1	8		2	0	10	1	3		4				5		3
Oromia	ManaSibu	2017-11-08	0	4	1	27	12	2			1		1	1	2		17	99	5	5	18	1	1				2		1	4	5	6	2	8		2	0	10	0			1		1		1		3
Oromia	ManaSibu	2017-11-08	1	5	2	35	95	1	1	2	1		1	1	1	5	18	99	6	6	19	1	1				2		3	3	6	8	1	5		2	0	10	0			1		1		1		3
Oromia	ManaSibu	2017-11-08	0	7	1	25	12	1	1	3	1		1	1	1	2	16	20	4	4	18	1	1				2		2	1	3	6	1	2			0	0	0			1		1		5		3
Oromia	ManaSibu	2017-11-08	0	5	2	23	95	2			4		1	1	1	6	18	30	4	4	19	1	1				2		1	3	4	6	3	5		98	0	0	0			1		1		5		3
Oromia	ManaSibu	2017-11-08	0	0	2	18	95	2			4		1	1	1	8	16	99	1	1	18	2					2		0	1	1	6	3	7		2	0	5	1	2		1		1		5		3
Oromia	ManaSibu	2017-11-08	0	9	1	18	1	1	1	7	3		2						1	1	18	1	1				2		0	1	1	3	3	4		2	0	3	1	3		1		4		9		3
Oromia	ManaSibu	2017-11-09	0	1	2	27	2	2			4		1	1	1	7	15	99	6	6	18	2					2		3	3	6	4	1	8		2	0	10	0			1		1		1		3
Oromia	ManaSibu	2017-11-08	1	0	2	25	95	1	1	7	4		1	1	1	7	17	99	3	3	18	1	1				2		3	0	3	5	1	5		2	0	35	0			1		1		5		3
Oromia	ManaSibu	2017-11-08	1	3	2	26	0	2			3		1	1	2		23	24	2	2	20	1	1				2		2	0	2	4	3	5		2	0	25	0			1		1		1		3
Oromia	ManaSibu	2017-11-08	0	0	2	26	95	2			3		1	1	2		17	40	3	3	18	1	1				2		1	2	3	5	2	4		98	0	0	1	3		4				1		3
Oromia	ManaSibu	2017-11-08	1	5	1	28	0	2			3		1	1	2		20	29	1	1	28	1	1				2		1	0	1	3	3	5		2	0	20	0			1		1		1		3
Oromia	ManaSibu	2017-11-09	1	2	1	25	95	1	1	9	3		1	1	1	10	18	34	2	2	19	1	1				2		1	1	2	4	3	5		2	0	24	0			1		1		1		3
Oromia	ManaSibu	2017-11-08	1	9	2	25	0	2			3		1	1	1	3	18	99	2	2	19	1	1				2		1	1	2	4	3	8		2	0	40	0			4				1		3
Oromia	ManaSibu	2017-11-08	1	4	2	27	95	1	1	4	3		1	1	1	7	19	30	3	3	20	1	1				2		1	2	3	7	1	6		2	0	10	0			1		1		5		3
Oromia	ManaSibu	2017-11-08	0	2	2	28	10	2			4		1	1	1	2	18	24	3	3	19	1	1				2		2	1	3	5	2	9		2	0	10	1	3		1		1		1		3
Oromia	ManaSibu	2017-11-08	1	2	2	30	95	2			1		1	1	2		17	25	5	5	19	1	1				2		3	2	5	7	1	5		2	0	45	0			1		1		4		3
Oromia	ManaSibu	2017-11-09	0	5	1	28	95	1	1	14	3		1	1	1	14	20	26	2	2	24	1	1				2		1	1	2	6	1	5		2	0	45	0			1		1		1		3
Oromia	ManaSibu	2017-11-08	1	4	2	22	95	1	1	5	3		1	1	1	10	18	25	3	2	19	1	1				1	2	1	1	2	5	3	5		2	0	45	0			1		1		5		3
Oromia	ManaSibu	2017-11-08	0	5	2	22	95	1	1	6	3		1	1	1	9	16	25	2	2	18	1	1				2		0	2	2	4	3	5		2	0	10	0			4				1		3
SNNP	Masha	2017-10-31	1	7	1	22	15	1	1	6	3		1	1	1	10	18	20	4	4	19	1	1				2		2	2	4	6	1	8		2	1	0	0			1		1		1		3
SNNP	Masha	2017-10-31	0	2	1	22	95	1	1	9	3		1	1	1	10	20	99	1	1	21	2					2		0	1	1	4	3	3		2	5	0	0			1		1		5		3
SNNP	Masha	2017-10-30	1	9	1	31	95	2			3		1	1	1	5	12	18	6	6	19	2					2		5	1	6	9	1	5		2	0	5	1	3		1		1		5		3
SNNP	Masha	2017-10-30	1	7	1	18	6	1	1	4	3		1	1	1	9	15	99	2	2	17	1	1				2		2	0	2	4	3	8		2	0	30	0			1		1		1		3
SNNP	Masha	2017-10-31	0	5	1	29	95	1	1	5	3		1	1	1	8	18	99	5	5	19	2					1	2	1	4	5	7	1	3		2	0	2	1	3		1		1		1		3
SNNP	Masha	2017-10-31	0	3	1	23	95	1	1	8	3		1	1	1	8	20	20	2	2	22	2					2		1	1	2	4	2	8		2	1	0	1	3		1		1		4		3
SNNP	Masha	2017-10-31	1	10	1	20	95	1	1	4	3		1	1	1	10	18	25	1	1	19	1	1				2		1	0	1	5	1	8		2	0	5	1	3		1		1		4		3
SNNP	Masha	2017-10-31	0	11	1	27	20	1	1	8	3		1	1	1	8	18	30	2	2	20	2					2		2	0	2	4	2	8		2	0	10	1	6		1		1		1		3
SNNP	Masha	2017-10-31	1	2	2	28	95	2			3		1	1	2		20	99	5	5	21	2					2		2	3	5	7	1	8		2	0	5	1	1		1		1		1		3
SNNP	Masha	2017-10-31	0	2	1	28	95	2			3		1	1	2		20	25	5	5	21	2					2		2	3	5	7	1	8		2	0	20	1	1		1		1		1		3
SNNP	Masha	2017-10-30	0	9	2	26	6	1	1	8	3		1	1	1	4	19	99	3	3	21	2					2		3	0	3	5	1	8		2	0	15	1	1		1		1		1		3
SNNP	Masha	2017-10-30	1	10	1	30	95	2			3		1	1	1	7	11	99	5	5	28	1	1				2		2	3	5	7	1	8		2	5	0	1	3		1		1		5		3
Tigray	MedebayZana	2017-11-01	0	0	2	25	95	2			1		1	1	1	8	15	99	2	2	23	2					2		1	1	2	4	3	6		2	0	30	0			1		1		5		4
Tigray	MedebayZana	2017-11-01	1	1	1	24	95	2			1		1	1	2		16	99	2	2	19	2					2		2	0	2	4	3	6		2	0	10	0			4				5		3
Tigray	MedebayZana	2017-11-01	0	11	1	30	95	1	1	3	1		1	1	1	4	16	99	5	4	20	2					2		1	3	4	5	1	6		2	0	30	1	2		4				5		4
Tigray	MedebayZana	2017-11-01	0	8	1	20	95	2			1		1	1	2		18	23	2	2	19	1	1				2		0	2	2	5	1	6		2	0	5	1	2		1		1		5		4
Tigray	MedebayZana	2017-11-01	0	0	1	25	0	2			1		1	1	1	7	17	27	3	2	19	2					2		1	1	2	4	3	6		2	0	2	0			1		1		5		8
Tigray	MedebayZana	2017-11-01	1	11	2	24	95	1	1	10	1		1	1	1	7	19	26	2	2	14	2					2		1	1	2	4	3	6		2	0	10	1	1		4				5		4
Tigray	MedebayZana	2017-11-01	0	3	1	24	95	1	1	8	1		1	1	1	8	18	28	3	3	20	2					2		0	3	3	5	1	6		2	0	5	1	2		4				5		4
Tigray	MedebayZana	2017-11-01	0	9	1	18	95	1	1	10	1		3						1	1	17	2					2		1	0	1	4	2	6		2	0	10	1	1		1		1		5		4
Tigray	MedebayZana	2017-11-01	1	6	1	28	95	1	1	9	1		1	1	2		17	28	3	3	22	2					2		3	0	3	5	1	6		2	0	20	0			4				5		4
Tigray	MedebayZana	2017-11-01	0	5	1	28	95	1	1	10	1		1	1	1	10	19	26	4	4	21	2					2		1	3	4	7	1	6		2	0	20	1	2		1		1		5		4
Tigray	MedebayZana	2017-11-01	1	4	1	32	95	1	1	7	1		1	1	1	8	17	99	4	3	22	2					2		2	1	3	5	1	6		2	0	10	0			1		1		5		8
Tigray	MedebayZana	2017-11-01	1	7	1	36	95	2			1		1	1	2		16	99	11	8	18	2					1	2	3	5	8	10	1	8		2	1	0	1	2		4				5		4
Tigray	MedebayZana	2017-11-01	0	6	1	25	95	1	1	3	1		1	1	1	7	15	20	2	2	18	2					2		1	1	2	3	1	6		2	0	20	0			1		1		5		4
Tigray	MedebayZana	2017-10-31	1	5	1	18	95	1	1	3	1		1	1	2		17	24	1	1	18	2					2		1	0	1	3	2	6		2	0	30	0			1		1		5		4
Tigray	MedebayZana	2017-10-31	0	5	1	22	95	1	1	8	1		1	1	1	10	18	23	2	2	19	2					2		0	2	2	4	3	6		2	0	15	0			1		1		5		4
Tigray	MedebayZana	2017-11-01	1	1	1	26	95	2			1		1	1	2		16	22	4	4	17	2					2		3	1	4	6	1	6		2	0	20	0			4				5		4
Tigray	MedebayZana	2017-11-01	0	5	1	29	95	2			1		1	1	1	7	18	24	4	4	22	2					2		1	3	4	5	1	8		2	0	15	1	1		4				5		4
Tigray	MedebayZana	2017-10-31	0	10	1	23	95	1	1	5	1		1	1	1	3	15	21	2	2	17	2					2		1	1	2	4	3	6		2	0	30	0			2		2		5		4
Tigray	MedebayZana	2017-11-01	1	8	1	28	95	2			1		1	1	1	6	18	23	4	3	21	2					1	2	3	0	3	5	1	6		2	0	30	0			4				5		4
Tigray	MedebayZana	2017-10-31	0	8	1	22	95	2			1		1	1	1	3	17	25	2	2	20	2					2		0	2	2	5	3	6		2	0	30	0			1		1		5		4
Tigray	MedebayZana	2017-11-01	0	6	1	35	95	2			1		1	1	2		18	20	4	4	19	2					2		3	1	4	6	1	6		2	0	20	0			1		1		5		4
Tigray	MedebayZana	2017-11-01	1	7	1	20	95	2			1		1	1	2		15	25	3	2	17	2					1	2	1	1	2	4	3	6		2	0	30	0			4				5		3
Tigray	MedebayZana	2017-11-01	1	4	1	18	95	2			1		1	1	2		16	21	2	2	17	2					2		1	1	2	4	2	6		2	0	30	0			4				5		4
Tigray	MedebayZana	2017-11-01	0	6	1	35	95	2			1		1	1	1	7	15	30	8	8	17	2					2		2	6	8	10	1	6		2	0	30	0			1		1		5		4
Tigray	MedebayZana	2017-10-30	1	2	2	48	95	2			1		1	1	1	2	13	23	12	12	17	1	1				2		3	9	12	12	1	6		2	0	30	0			1		1		5		4
Tigray	MedebayZana	2017-10-31	1	9	1	24	95	2			1		1	1	1	4	16	99	3	3	18	1	1				2		2	1	3	5	1	6		2	0	30	0			4				5		4
Tigray	MedebayZana	2017-10-30	1	6	2	35	95	2			1		1	1	1	2	13	26	7	7	17	2					2		5	2	7	10	1	6		2	0	15	1	6		4				5		4
Tigray	MedebayZana	2017-10-30	0	4	2	34	95	2			1		1	1	1	4	14	99	6	6	18	1	1				2		4	2	6	7	1	6		2	0	30	0			4				5		4
Tigray	MedebayZana	2017-10-30	0	5	2	35	95	2			1		1	1	2		15	99	6	6	19	1	1				2		3	3	6	8	1	6		2	0	30	0			4				5		4
Tigray	MedebayZana	2017-10-30	0	5	1	25	8	1	1	4	1		1	1	1	3	19	25	4	4	22	2					2		1	3	4	5	1	9		2	0	10	1	6		4				1		4
Tigray	MedebayZana	2017-10-31	1	9	1	20	95	1	1	7	1		1	1	1	5	17	99	1	1	19	1	1				2		1	0	1	3	3	6		2	0	40	0			4				5		4
Tigray	MedebayZana	2017-10-30	0	8	1	36	95	2			1		1	1	1	3	15	99	7	7	18	1	1				2		2	5	7	9	1	6		2	0	20	0			4				5		4
Tigray	MedebayZana	2017-10-30	1	5	2	37	27	2			1		1	1	2		13	20	6	6	18	2					2		3	3	6	8	3	6		2	0	30	1	6		4				5		4
Tigray	MedebayZana	2017-10-31	0	4	1	19	3	1	1	8	1		1	1	1	4	16	24	1	1	19	2					2		0	1	1	5	2	6		2	0	30	1	6		4				5		4
Tigray	MedebayZana	2017-10-30	0	1	2	30	95	1	1	3	1		1	1	2		18	25	6	6	20	2					2		3	3	6	7	1	9		2	0	10	1	6		4				5		4
Tigray	MedebayZana	2017-10-31	1	5	1	28	15	2			1		1	1	2		15	24	5	5	18	2					2		3	2	5	7	1	6		2	0	20	1	6		4				5		4
Tigray	MedebayZana	2017-10-31	1	0	2	29	95	2			1		1	1	1	10	16	26	4	4	20	2					2		4	0	4	7	1	6		2	0	40	0			4				5		4
Tigray	MedebayZana	2017-10-31	0	4	2	40	95	2			1		1	1	2		16	99	9	6	17	2					1	2	3	3	6	8	1	9		2	0	20	0			4				5		4
Tigray	MedebayZana	2017-10-31	1	1	1	18	95	1	1	10	1		3						1	1	18	1	1				2		1	0	1	3	3	8		2	0	20	0			1		1		5		4
Tigray	MedebayZana	2017-10-30	0	9	2	26	95	1	1	9	1		1	1	1	10	20	24	3	3	21	1	1				2		1	2	3	5	1	6		2	0	20	1	2		1		1		5		4
Tigray	MedebayZana	2017-10-31	1	11	1	43	95	2			1		1	1	2		20	24	8	6	21	2					2		3	3	6	8	1	8		2	0	20	0			1		1		5		4
Tigray	MedebayZana	2017-10-30	0	11	1	23	95	1	1	5	1		1	1	1	6	18	22	2	2	19	1	1				2		1	1	2	4	3	6		2	0	20	1	1		1		1		5		4
Tigray	MedebayZana	2017-10-30	0	6	1	21	95	1	1	6	1		1	1	1	6	18	22	1	1	21	1	1				2		0	1	1	3	3	6		2	0	10	1	2		1		1		5		4
Tigray	MedebayZana	2017-10-30	0	4	2	28	95	1	1	8	1		1	1	1	7	18	22	5	3	20	2					1	2	1	2	3	5	1	6		2	0	18	0			4				5		4
Tigray	MedebayZana	2017-10-31	0	7	1	33	95	1	1	4	1		1	1	1	5	15	22	4	4	20	1	1				2		0	4	4	6	1	5		2	0	30	1	2		4				5		4
Tigray	MedebayZana	2017-10-30	0	0	1	35	95	2			1		1	1	1	6	16	99	5	5	18	2					2		2	3	5	8	1	4		2	0	45	0			4				5		4
Tigray	MedebayZana	2017-10-31	0	2	2	38	95	2			1		1	1	1	3	18	99	6	6	20	2					2		3	3	6	5	1	6		2	0	40	0			4				5		4
Tigray	MedebayZana	2017-10-30	0	2	1	36	95	1	1	6	1		1	1	2		14	99	8	6	15	2					2		2	6	8	9	1	6		2	0	20	1	2		1		1		5		4
Tigray	MedebayZana	2017-10-31	0	11	1	28	95	2			1		1	1	2		15	26	3	3	20	2					8		1	2	3	5	1	8		2	1	0	1	2		4				10	hidmo	4
Tigray	MedebayZana	2017-10-30	0	6	1	24	95	1	1	4	1		1	1	1	9	18	20	2	2	21	2					2		2	0	2	4	3	6		2	1	0	0			4				10	hidmo	4
Tigray	MedebayZana	2017-10-31	1	5	1	28	95	1	1	5	1		1	1	1	3	17	22	4	4	19	2					2		3	1	4	6	1	8		2	1	0	0			4				5		3
Tigray	MedebayZana	2017-10-30	0	8	1	30	95	2			1		1	1	1	7	15	25	5	5	17	2					1	2	3	1	4	6	1	6		2	0	50	0			4				10	Hdmo	4
Tigray	MedebayZana	2017-10-30	1	6	1	25	95	2			1		3						2	2	18	2					2		2	0	2	3	2	6		2	0	30	0			4				10	Hdmo	4
Tigray	MedebayZana	2017-10-30	0	9	1	26	95	2			1		1	1	1	7	16	35	3	2	21	2					1	2	1	1	2	5	3	6		2	0	30	1	2		4				10	Hidmo	3
Tigray	MedebayZana	2017-10-30	1	3	1	38	95	2			1		1	1	2		13	37	4	4	16	2					2		3	1	4	8	2	6		2	1	0	0			4				5		4
Tigray	MedebayZana	2017-10-31	1	5	1	30	95	2			1		1	1	2		22	26	4	2	24	2					1	2	1	1	2	4	1	6		2	0	20	0			4				10	Hidmo	4
Tigray	MedebayZana	2017-10-30	0	6	2	25	95	2			1		1	1	1	5	15	20	5	5	17	2					2		4	1	5	7	1	6		2	0	50	1	2		4				10	Hidmo	4
Tigray	MedebayZana	2017-10-30	1	5	1	36	19	1	1	4	1		1	1	1	3	16	99	8	7	21	2					1	2	4	3	7	7	1	8		2	1	0	1	1		4				10	Hidmo	4
Tigray	MedebayZana	2017-10-30	1	8	1	28	6	1	1	6	1		1	1	2		18	20	3	3	22	1	1				2		1	2	3	5	3	6		2	1	0	0			4				10	hdmo	4
Tigray	MedebayZana	2017-10-31	1	3	1	20	95	1	1	8	1		1	1	1	9	16	99	1	1	20	2					2		1	0	1	3	2	8		2	0	10	0			4				10	Hidmo	4
Tigray	MedebayZana	2017-10-30	1	5	2	19	95	2			1		1	1	1	4	16	22	1	1	17	2					2		1	0	1	6	2	7		2	0	30	0			4				4		4
Tigray	MedebayZana	2017-10-31	0	7	1	20	95	2			1		1	1	1	7	18	20	1	1	20	2					2		0	1	1	3	2	8		2	0	45	1	2		4				4		4
Tigray	MedebayZana	2017-10-30	1	10	1	28	95	2			1		1	1	1	3	14	22	4	4	17	2					2		2	2	4	6	1	7		2	0	30	1	1		4				4		4
Tigray	MedebayZana	2017-10-30	0	3	1	26	95	1	1	3	1		1	1	1	2	18	25	4	4	20	2					2		2	2	4	7	2	8		2	0	40	0			4				4		4
Tigray	MedebayZana	2017-10-30	1	0	1	19	95	1	1	8	1		1	1	1	4	15	20	1	1	15	2					2		1	0	1	5	2	7		2	0	60	1	2		4				4		4
Tigray	MedebayZana	2017-10-31	0	6	1	24	95	2			1		1	1	1	3	15	22	3	3	18	2					2		0	3	3	4	3	8		2	0	30	0			4				4		4
Tigray	MedebayZana	2017-10-30	0	9	2	30	95	2			1		1	1	1	4	14	22	4	4	18	2					2		0	4	4	6	1	9		2	0	45	1	2		4				4		4
Tigray	MedebayZana	2017-10-30	1	6	2	45	95	2			1		1	1	2		15	20	9	8	20	2					2		6	3	9	6	1	7		2	2	0	1	2		1		1		4		4
Tigray	MedebayZana	2017-10-30	0	1	1	20	95	2			1		1	1	1	8	18	23	2	2	19	1	1				2		1	1	2	4	3	7		2	1	0	1	2		4				4		4
Tigray	MedebayZana	2017-10-31	1	5	2	30	95	2			1		1	1	2		15	23	8	6	16	2					1	2	3	3	6	8	1	9		2	0	30	0			4				4		4
Tigray	MedebayZana	2017-10-31	0	9	1	30	95	2			1		1	1	1	6	14	20	5	5	18	2					2		2	3	5	8	1	8		2	0	50	1	2		1		1		1		4
Tigray	MedebayZana	2017-10-30	0	2	1	20	95	2			1		1	1	2		15	20	2	2	17	2					2		0	2	2	4	2	7		2	0	40	0			4				4		4
Tigray	MedebayZana	2017-11-01	1	7	1	36	95	1	1	7	1		1	1	1	5	16	99	6	6	19	1	1				1	2	3	3	6	6	1	1			0	0	0			1		1		5		4
Tigray	MedebayZana	2017-11-01	1	8	1	28	4	1	1	10	1		1	1	1	7	25	35	1	1	28	2					2		1	0	1	3	3	1			0	0	1	2		1		1		5		4
Tigray	MedebayZana	2017-10-31	1	2	2	23	95	1	1	3	1		1	1	1	7	15	99	2	2	16	2					2		2	0	2	4	1	1			0	0	0			1		1		5		3
Tigray	MedebayZana	2017-11-01	0	1	2	40	14	2			1		1	2	1	10	18	20	5	5	19	2					2		3	2	5	6	1	1			0	0	1	2		1		1		5		3
Tigray	MedebayZana	2017-11-01	0	9	1	29	3	1	1	13	1		1	1	1	13	21	99	2	2	23	1	1				2		1	1	2	5	1	1			0	0	0			1		1		5		4
Tigray	MedebayZana	2017-10-31	0	7	1	32	95	1	1	10	1		1	1	1	10	18	30	4	4	19	2					2		2	2	4	6	1	1			0	0	1	2		1		1		5		3
Tigray	MedebayZana	2017-11-01	1	10	1	38	95	2			1		1	1	2		15	18	10	10	20	1	1				1	2	5	5	10	4	3	1			0	0	0			1		1		5		4
Tigray	MedebayZana	2017-11-01	0	11	1	33	95	2			4		1	1	1	6	19	28	4	4	20	2					2		3	1	4	7	1	1			0	0	1	2		1		1		5		3
Tigray	MedebayZana	2017-10-31	0	1	2	40	95	1	1	3	1		1	1	1	10	17	99	5	5	18	1	1				2		2	3	5	7	1	3		2	0	20	0			1		1		5		3
Tigray	MedebayZana	2017-11-01	0	4	1	28	95	1	1	8	1		1	1	1	4	16	16	4	4	18	1	1				2		1	2	3	5	1	3		2	0	10	0			4				5		3
Tigray	MedebayZana	2017-11-01	1	6	1	33	10	1	1	8	1		1	1	1	9	16	22	4	4	25	2					2		4	0	4	7	1	1			0	0	1	2		2		3		9		8
Tigray	MedebayZana	2017-10-31	1	10	1	22	95	1	1	14	1		1	1	1	14	20	29	1	1	21	2					2		1	0	1	3	3	1			0	0	1	6		1		1		9		8
SNNP	MenitGoldiya	2017-10-31	1	5	2	34	95	2			3		1	1	2		25	27	6	6	26	2					2		3	3	6	8	1	8		2	0	5	0			1		1		1		3
SNNP	MenitGoldiya	2017-10-31	0	8	2	24	95	2			3		1	2	2		15	99	4	4	17	2					2		0	4	4	5	2	9		2	0	15	0			4				1		3
SNNP	MenitGoldiya	2017-11-01	1	4	2	36	95	2			3		1	1	2		24	30	8	8	25	2					2		5	3	8	12	1	8		2	0	30	0			4				1		3
SNNP	MenitGoldiya	2017-12-01	0	10	2	29	95	2			3		1	1	2		20	26	2	2	22	2					2		1	1	2	5	2	8		2	0	45	0			4				1		3
SNNP	MenitGoldiya	2017-10-31	0	1	2	25	95	2			3		1	1	1	4	16	99	7	7	17	2					2		2	5	7	8	1	9		2	0	10	0			4				1		3
SNNP	MenitGoldiya	2017-11-01	1	6	2	18	2	2			3		1	1	1	8	16	17	1	1	17	2					2		1	0	1	3	3	9		2	0	20	0			4				1		3
SNNP	MenitGoldiya	2017-10-31	0	9	2	25	95	1	1	2	3		1	1	1	5	22	25	1	1	24	2					2		0	1	1	3	3	8		2	0	15	0			4				1		3
SNNP	MenitGoldiya	2017-11-01	1	10	2	20	95	2			3		1	1	1	7	17	23	2	2	17	2					1	1	1	0	1	3	2	9		2	0	5	0			1		1		1		3
SNNP	MenitGoldiya	2017-12-01	1	1	2	28	95	1	1	8	3		1	1	1	10	23	26	3	3	24	2					2		2	1	3	6	3	8		2	0	25	0			1		1		1		3
SNNP	MenitGoldiya	2017-10-31	1	11	2	38	95	2			3		1	1	2		23	25	7	7	24	2					2		2	5	7	10	1	8		2	0	25	0			1		1		1		3
SNNP	MenitGoldiya	2017-10-31	0	11	2	20	95	2			3		1	1	1	6	15	15	2	2	14	2					2		1	1	2	4	3	9		2	0	15	0			4				1		3
SNNP	MenitGoldiya	2017-11-01	0	11	2	20	95	2			3		1	1	1	2	18	99	1	1	19	2					2		0	1	1	3	3	8		2	0	10	0			1		1		1		3
Amhara	Metema	2017-11-09	0	1	2	24	4	1	1	3	1		1	1	1	2	20	99	1	1	23	2					2		0	1	1	3	3	3		2	0	20	0			4				1		3
Amhara	Metema	2017-11-10	1	8	2	20	6	1	1	8	1		1	1	2		18	99	1	1	20	2					2		1	0	1	5	1	9		2	0	20	0			4				1		3
Amhara	Metema	2017-11-09	0	2	2	25	8	2			1		1	1	2		14	99	3	3	13	2					2		0	3	3	6	1	6		2	0	30	0			4				1		3
Amhara	Metema	2017-11-10	1	9	1	25	95	2			1		1	1	2		12	18	4	4	14	2					2		3	1	4	6	1	3		2	1	0	0			4				1		3
Amhara	Metema	2017-11-09	1	9	2	35	8	2			1		1	1	2		11	99	6	6	15	2					2		5	1	6	6	1	3		2	0	5	0			1		1		1		3
Amhara	Metema	2017-11-10	0	2	2	19	4	1	1	5	1		1	1	1	3	15	99	2	2	17	2					2		1	1	2	4	3	3		2	0	10	0			4				4		3
Amhara	Metema	2017-11-09	1	5	2	18	3	1	1	5	1		1	1	2		15	19	1	1	18	2					2		1	0	1	3	3	3		2	0	15	0			4				1		3
Amhara	Metema	2017-11-09	0	2	2	20	95	1	1	2	1		1	1	2		16	99	3	2	17	2					1	2	1	1	2	4	3	3		2	0	10	0			4				1		3
Amhara	Metema	2017-11-10	1	7	1	19	95	1	1	8	1		1	1	2		18	23	1	1	19	2					2		1	0	1	3	3	9		2	0	5	0			4				1		3
Amhara	Metema	2017-11-09	0	6	1	20	2	2			1		1	1	2		16	99	1	1	20	2					2		0	1	1	3	2	3		2	0	10	0			4				5		3
Amhara	Metema	2017-11-09	1	6	2	25	4	2			1		1	1	2		11	19	5	5	19	2					2		5	0	5	7	2	3		2	0	10	1	3		4				1		3
Amhara	Metema	2017-11-09	0	3	2	35	4	2			1		1	1	2		20	99	5	5	22	2					2		3	2	5	6	1	6		2	0	30	0			4				1		3
Oromia	Metu	2017-11-13	0	7	1	33	95	1	1	10	3		1	1	1	13	20	25	3	2	21	1	1				2		0	2	2	2	1	5		2	0	50	0			1		1		5		3
Oromia	Metu	2017-11-13	1	9	1	22	2	1	1	3	4		1	1	1	8	20	99	1	1	21	1	1				2		1	0	1	3	3	5		2	0	10	0			1		1		5		3
Oromia	Metu	2017-11-11	0	7	1	19	1	1	1	5	4		1	1	1	8	18	20	1	1	19	1	1				2		0	1	1	3	2	6		2	0	10	0			1		1		5		3
Oromia	Metu	2017-11-13	1	0	1	24	6	1	1	10	3		1	1	1	9	18	24	2	2	20	1	1				2		2	0	2	4	1	5		2	0	20	0			1		1		5		3
Oromia	Metu	2017-11-13	1	0	2	25	95	1	1	10	3		1	1	1	14	18	99	3	3	19	1	1				1	2	2	1	3	4	3	8		2	0	8	0			1		1		5		3
Oromia	Metu	2017-11-11	1	0	2	16	95	1	1	6	4		3						1	1	16	2					2		1	0	1	3	3	9		2	1	0	0			1		1		1		3
Oromia	Metu	2017-11-11	0	7	1	20	95	2			1		1	1	1	6	18	99	1	1	19	1	1				2		0	1	1	4	2	5		2	0	40	0			1		1		1		3
Oromia	Metu	2017-11-13	1	8	1	25	3	2			3		1	1	1	8	21	99	2	1	23	1	1				1	2	1	0	1	3	3	6		2	0	30	1	2		1		1		5		3
Oromia	Metu	2017-11-13	0	0	2	26	3	1	1	5	4		1	1	1	6	20	28	3	2	22	1	1				2		1	1	2	4	3	6		2	0	20	1	2		1		1		5		3
Oromia	Metu	2017-11-13	1	10	1	36	20	2			3		1	1	1	12	16	99	7	0	17	1	1				2		2	5	7	7	1	6		2	0	10	0			1		1		5		3
Oromia	Metu	2017-11-13	1	3	1	20	95	1	1	10	3		1	1	1	10	18	25	1	1	20	1	1				2		1	0	1	4	2	1			0	0	0			1		1		5		3
Oromia	Metu	2017-11-11	0	10	1	21	5	2			1		1	1	2		15	99	1	1	19	1	1				2		0	1	1	4	3	5		2	0	40	0			1		1		1		3
SNNP	MirabAzernet	2017-11-04	0	11	1	35	95	1	1	3	4		1	1	1	8	16	30	7	7	18	2					2		3	4	7	8	1	3		2	0	30	0			1		1		1		3
SNNP	MirabAzernet	2017-11-04	0	3	2	39	22	2			4		1	1	1	4	17	99	6	6	18	2					2		3	3	6	6	1	3		2	0	30	1	2		1		1		1		3
SNNP	MirabAzernet	2017-11-06	0	8	1	29	95	1	1	5	4		1	1	1	8	23	99	2	2	25	2					2		0	2	2	4	1	5		2	2	0	0			1		1		1		3
SNNP	MirabAzernet	2017-11-06	0	2	2	30	95	1	2		4		1	1	1	9	20	25	5	5	21	2					2		5	0	5	7	1	9		2	0	30	0			1		1		1		3
SNNP	MirabAzernet	2017-11-06	1	8	1	35	25	1	1	3	4		1	1	1	8	16	99	6	6	19	2					2		3	3	6	8	1	3		98	0	0	1	1		1		1		1		3
SNNP	MirabAzernet	2017-11-06	0	0	2	19	95	1	1	10	4		1	1	1	14	18	29	1	1	19	2					2		0	1	1	3	3	9		2	0	30	0			1		1		1		3
SNNP	MirabAzernet	2017-11-06	1	9	1	25	95	1	1	6	4		1	1	1	1	24	99	1	1	24	2					2		1	0	1	5	3	5		2	0	45	0			1		1		5		3
SNNP	MirabAzernet	2017-11-06	0	5	1	35	95	1	1	6	4		1	1	1	9	20	28	4	4	22	2					2		2	2	4	9	1	5		98	0	0	1	2		1		1		1		3
SNNP	MirabAzernet	2017-11-06	1	2	2	20	95	1	1	6	4		1	1	1	8	19	22	1	1	20	2					2		1	0	1	5	1	7		2	0	30	0			1		1		1		3
SNNP	MirabAzernet	2017-11-06	0	10	1	28	4	1	1	5	4		1	1	1	8	23	99	2	2	24	2					2		1	1	2	6	1	8		2	2	0	0			1		1		1		3
SNNP	MirabAzernet	2017-11-06	0	6	1	25	95	1	1	7	4		1	1	1	8	20	99	3	3	21	2					1	1	0	3	3	5	1	3		2	0	10	0			1		1		1		3
SNNP	MirabAzernet	2017-11-06	1	2	1	17	95	1	1	5	4		1	1	1	7	16	99	1	1	17	2					8		1	0	1	4	3	3		98	0	0	0			1		1		5		3
SNNP	MirabAzernet	2017-11-07	1	2	1	29	5	1	1	8	4		1	1	1	5	24	99	3	3	25	2					2		1	2	3	4	1	3		98	0	0	0			1		1		1		3
SNNP	MirabAzernet	2017-11-08	0	2	2	36	95	2			4		1	1	2		26	99	6	6	27	2					2		3	3	6	8	1	9		2	0	5	0			1		1		1		3
SNNP	MirabAzernet	2017-11-07	0	0	2	23	95	1	1	8	4		1	1	1	10	22	99	1	1	23	2					2		0	1	1	4	1	4		98	0	0	0			1		1		5		3
SNNP	MirabAzernet	2017-11-07	0	0	1	21	0	1	1	9	4		1	1	1	10	17	28	2	2	19	2					2		0	1	1	5	1	3		98	0	0	0			1		1		1		3
SNNP	MirabAzernet	2017-11-07	0	9	1	21	95	1	1	8	4		1	1	1	6	15	20	3	3	16	2					2		1	2	3	6	1	3		2	0	2	0			1		1		1		3
SNNP	MirabAzernet	2017-11-07	1	9	1	17	95	1	1	10	4		1	1	1	10	15	99	1	1	16	2					2		1	0	1	4	3	5		98	0	0	1	2		1		1		5		8
SNNP	MirabAzernet	2017-11-08	1	3	1	20	95	1	1	7	4		1	1	2		19	99	1	1	20	2					2		1	0	1	7	1	3		2	0	30	0			1		1		5		3
SNNP	MirabAzernet	2017-11-07	1	1	1	28	8	2			4		1	1	1	4	18	30	4	4	20	2					2		3	1	4	6	1	4		2	0	20	0			1		1		5		3
SNNP	MirabAzernet	2017-11-07	1	0	2	20	1	1	1	8	4		1	1	1	12	19	26	1	1	19	2					2		1	0	1	4	1	3		98	0	0	0			1		1		1		3
SNNP	MirabAzernet	2017-11-07	1	3	1	26	10	2			4		1	1	2		16	22	4	4	17	2					2		2	2	4	6	3	3		2	0	20	0			1		1		5		3
SNNP	MirabAzernet	2017-11-07	1	4	1	30	95	1	1	8	4		1	1	1	8	15	20	5	5	16	2					8		3	2	5	7	1	4		98	0	0	1	3		1		1		5		3
SNNP	MirabAzernet	2017-11-07	0	3	1	30	10	2			4		1	1	1	4	17	99	4	3	19	2					1	2	2	2	4	5	2	4		98	0	0	1	2		1		1		1		3
SNNP	MirabAzernet	2017-11-04	1	3	1	22	7	1	1	4	4		1	1	2		17	23	2	2	18	2					2		1	1	2	3	3	3		2	0	10	0			1		1		5		3
SNNP	MirabAzernet	2017-11-03	0	3	1	25	10	2			4		1	1	2		15	99	5	5	16	2					2		3	2	5	6	1	3		2	3	0	1	2		1		1		1		3
SNNP	MirabAzernet	2017-11-04	1	0	1	30	6	1	1	3	4		1	1	1	3	18	99	4	4	19	2					1	2	2	1	3	4	1	3		2	2	0	0			1		1		5		3
SNNP	MirabAzernet	2017-11-03	1	9	1	32	95	2			4		1	1	1	6	15	19	7	7	16	1	1				1	2	6	1	7	8	1	3		2	1	0	1	3		1		1		1		3
SNNP	MirabAzernet	2017-11-03	1	1	1	25	95	1	1	4	4		1	2	1	8	18	25	3	3	19	2					2		1	2	3	6	2	4		98	0	0	1	3		1		1		1		3
SNNP	MirabAzernet	2017-11-09	0	7	1	30	95	1	1	6	4		1	1	1	11	17	99	8	7	19	2					1	2	5	2	7	9	1	5		2	0	30	0			1		1		1		3
SNNP	MirabAzernet	2017-11-04	1	2	2	22	1	1	1	4	4		1	1	1	2	17	99	2	2	18	2					2		1	1	2	4	1	3		2	0	30	0			1		1		1		3
SNNP	MirabAzernet	2017-11-04	1	8	1	25	95	1	1	4	4		1	1	1	7	18	20	3	3	20	2					2		2	1	3	5	1	3		2	0	5	0			1		1		1		3
SNNP	MirabAzernet	2017-11-04	1	10	2	30	95	1	1	4	4		1	1	2		17	99	5	5	18	1	1				2		5	0	5	8	1	8		2	0	30	0			1		1		1		3
SNNP	MirabAzernet	2017-11-04	1	0	1	35	95	2			4		1	1	1	8	16	23	5	5	17	2					2		3	2	5	8	1	3		2	0	5	0			1		1		1		3
SNNP	MirabAzernet	2017-11-03	1	0	2	16	0	1	1	3	4		1	1	1	6	15	19	1	1	16	2					2		1	0	1	4	2	3		2	2	0	0			1		1		1		3
SNNP	MirabAzernet	2017-11-04	0	3	1	25	95	1	1	6	4		1	1	1	8	20	23	2	2	21	2					2		1	1	2	5	2	3		98	0	0	1	2		1		1		1		3
SNNP	MirabAzernet	2017-11-11	1	8	1	30	7	1	1	4	4		1	1	1	2	19	99	5	5	20	2					2		4	1	5	7	1	3		98	0	0	1	3		1		1		1		3
SNNP	MirabAzernet	2017-11-10	0	6	1	26	95	1	1	3	4		3						2	2	18	2					2		1	1	2	4	1	5		2	0	30	0			1		1		1		3
SNNP	MirabAzernet	2017-11-10	1	2	1	18	4	2			4		1	1	2		14	99	2	2	16	2					2		2	0	2	5	1	3		2	1	0	0			1		1		1		3
SNNP	MirabAzernet	2017-11-10	1	11	1	35	95	1	1	7	1		1	1	1	8	19	25	6	6	21	2					8		4	2	6	8	1	5		98	0	0	1	1		1		1		1		3
SNNP	MirabAzernet	2017-11-09	0	3	1	25	95	1	1	6	4		1	2	1	10	24	99	1	1	24	2					2		1	0	1	5	1	9		98	0	0	1	2		1		1		5		3
SNNP	MirabAzernet	2017-11-10	1	8	1	28	7	2			4		1	1	2		21	99	3	3	2	2					2		2	1	3	5	1	3		2	0	45	0			1		1		1		3
SNNP	MirabAzernet	2017-11-11	0	6	2	28	10	1	1	9	4		1	1	1	6	18	99	4	3	20	2					2		1	2	3	5	3	3		2	0	30	0			1		1		5		3
SNNP	MirabAzernet	2017-11-10	0	4	1	35	11	2			4		1	1	1	6	24	99	5	5	27	2					2		1	4	5	7	1	3		2	1	0	0			1		1		1		3
SNNP	MirabAzernet	2017-11-10	0	4	1	26	2	1	1	8	4		1	1	1	10	24	99	1	1	25	2					2		0	1	1	2	3	3		2	0	30	0			1		1		5		3
SNNP	MirabAzernet	2017-11-11	0	0	1	30	5	1	1	3	4		1	1	1	4	25	99	2	2	27	2					2		0	2	2	3	3	3		2	2	0	0			1		1		1		3
SNNP	MirabAzernet	2017-11-10	1	0	2	35	95	1	1	5	1		1	1	1	8	18	23	6	6	19	2					8		2	4	6	8	1	3		98	0	0	0			1		1		1		3
SNNP	MirabAzernet	2017-11-11	0	4	1	25	12	2			4		1	1	1	4	15	20	5	5	16	2					2		3	2	5	8	1	3		2	0	30	0			1		1		1		3
SNNP	MirabAzernet	2017-11-11	1	5	1	31	11	1	1	2	4		1	2	1	4	20	25	4	4	21	2					2		3	1	4	5	1	9		2	0	30	1	1		1		1		1		3
SNNP	MirabAzernet	2017-11-11	1	5	1	20	4	2			4		1	1	1	8	16	19	2	2	18	2					2		1	1	2	3	2	5		2	0	10	0			4				1		3
SNNP	MirabAzernet	2017-11-11	0	9	2	20	4	2			4		1	1	2		16	99	2	2	17	2					2		1	1	2	4	1	5		2	1	0	0			1		1		1		3
SNNP	MirabAzernet	2017-11-11	0	1	1	21	95	1	1	6	1		1	1	1	10	18	22	1	1	21	2					8		0	1	1	3	3	3		2	1	0	0			1		1		1		3
SNNP	MirabAzernet	2017-11-13	1	10	1	25	5	2			4		1	1	1	4	15	99	3	3	18	2					8		3	0	3	5	1	3		2	2	0	0			1		1		1		3
SNNP	MirabAzernet	2017-11-11	1	3	2	25	7	1	1	5	4		1	1	1	5	22	99	3	3	23	2					2		2	1	3	5	2	4		2	0	45	1	3		1		1		1		3
SNNP	MirabAzernet	2017-11-13	0	3	1	20	95	1	1	6	4		1	1	1	7	19	99	1	1	20	2					2		0	1	1	6	3	3		2	0	30	0			1		1		1		3
SNNP	MirabAzernet	2017-11-11	0	9	1	23	5	1	1	5	4		1	1	1	7	19	99	2	2	20	2					8		3	0	3	1	3	3		98	0	0	0			1		1		1		3
SNNP	MirabAzernet	2017-11-13	0	2	2	25	95	2			4		1	1	1	6	15	21	5	5	16	2					2		1	4	5	7	1	5		2	0	20	0			1		1		1		3
SNNP	MirabAzernet	2017-11-11	1	4	1	29	95	1	1	3	4		1	1	1	9	15	21	5	5	16	2					2		2	3	5	8	1	4		98	0	0	0			1		1		1		3
SNNP	MirabAzernet	2017-11-11	0	2	1	25	11	2			4		1	1	1	5	14	24	3	3	16	2					2		1	2	3	5	1	3		2	1	0	1	4		1		1		1		3
SNNP	MirabAzernet	2017-11-13	1	3	1	25	95	1	1	9	4		1	1	1	6	17	99	2	2	20	2					2		2	0	2	4	1	3		2	0	30	0			1		1		1		3
SNNP	MirabAzernet	2017-11-09	1	1	2	25	95	1	1	6	4		1	1	1	5	21	99	2	2	22	2					2		2	0	2	5	1	8		2	1	0	0			1		1		1		3
SNNP	MirabAzernet	2017-11-09	0	1	2	28	12	2			4		1	2	2		13	99	6	5	14	2					2		2	3	5	7	1	9		2	2	0	0			1		1		1		3
SNNP	MirabAzernet	2017-11-08	0	6	2	30	95	2			4		1	1	1	4	19	99	4	4	20	2					2		3	1	4	6	1	3		2	0	5	0			4				1		3
SNNP	MirabAzernet	2017-11-08	0	5	2	38	20	1	1	6	4		1	1	1	2	16	99	9	9	17	2					2		5	4	9	8	1	4		2	1	0	1	7	Lemon&salt	1		1		1		3
SNNP	MirabAzernet	2017-11-08	1	5	1	30	95	2			4		1	1	2		20	99	5	5	21	2					2		2	3	5	8	1	8		98	0	0	1	3		1		1		1		3
SNNP	MirabAzernet	2017-11-09	0	5	2	25	10	2			4		1	1	1	6	15	99	6	6	17	2					2		3	3	6	7	1	4		98	0	0	1	8		1		1		1		3
SNNP	MirabAzernet	2017-11-08	0	9	1	20	95	1	1	5	4		1	1	1	3	16	35	2	2	17	2					2		1	1	2	5	1	4		98	0	0	0			1		1		1		3
SNNP	MirabAzernet	2017-11-08	1	10	1	35	95	1	1	2	4		1	2	2		17	20	7	7	18	2					2		4	2	6	7	1	4		2	0	10	0			1		1		1		3
SNNP	MirabAzernet	2017-11-08	1	4	2	30	95	2			4		1	1	1	8	17	99	5	5	18	2					2		4	1	5	4	1	4		98	0	0	0			1		1		5		3
SNNP	MirabAzernet	2017-11-08	1	11	1	30	17	1	1	3	4		1	1	1	3	15	20	5	5	17	2					8		4	1	5	7	1	4		98	0	0	1	4		1		1		5		3
SNNP	MirabAzernet	2017-11-09	1	1	2	21	95	1	1	6	4		1	1	1	8	19	99	2	2	19	2					2		1	1	2	3	1	4		2	0	5	1	1		1		1		1		3
SNNP	MirabAzernet	2017-11-09	0	1	1	35	15	1	1	5	4		1	1	1	6	18	99	6	5	20	2					1	2	3	3	6	7	1	8		2	0	45	1	1		1		1		5		3
SNNP	MisrakAzernet	2017-11-01	0	8	2	30	2	1	1	3	4		1	1	2		17	99	4	4	18	2					2		1	3	4	4	1	3		2	0	5	0			1		1		1		3
SNNP	MisrakAzernet	2017-11-02	1	3	1	35	95	2			4		1	1	1	6	15	99	8	8	16	2					2		3	5	8	5	1	3		2	0	15	0			1		1		1		3
SNNP	MisrakAzernet	2017-11-02	0	9	1	25	95	2			4		1	1	2		19	99	2	2	20	2					2		0	2	2	6	2	3		2	0	5	0			1		1		1		3
SNNP	MisrakAzernet	2017-11-02	0	10	1	35	95	2			4		1	1	1	4	20	99	5	5	21	2					2		4	1	5	5	1	5		2	0	10	0			1		1		1		3
SNNP	MisrakAzernet	2017-11-03	1	5	1	30	95	1	1	5	4		1	1	1	8	17	20	3	3	18	2					2		3	0	3	5	1	3		2	0	2	0			1		1		1		3
SNNP	MisrakAzernet	2017-11-02	0	0	1	30	95	2			4		1	1	1	9	14	99	6	6	15	2					2		2	4	6	7	1	3		2	0	30	0			1		1		1		3
SNNP	MisrakAzernet	2017-11-03	0	4	1	28	7	1	1	2	4		1	1	1	3	18	99	5	5	19	2					2		2	3	5	5	1	3		2	0	30	0			1		1		1		3
SNNP	MisrakAzernet	2017-11-02	1	1	2	26	15	1	1	2	4		1	1	1	6	19	25	3	3	20	1	2	2		2	2		2	1	3	6	2	3		2	0	30	0			1		1		1		3
SNNP	MisrakAzernet	2017-11-02	0	11	1	20	95	1	1	7	4		1	1	2		16	99	2	2	18	2					2		0	1	1	4	3	3		2	0	5	0			1		1		1		3
SNNP	MisrakAzernet	2017-11-01	0	8	1	25	95	2			4		1	1	1	6	18	99	6	6	19	2					2		2	4	6	8	1	3		2	0	30	0			1		1		1		3
SNNP	MisrakAzernet	2017-11-02	1	0	2	41	95	2			4		1	1	2		25	99	5	5	27	2					2		3	2	5	6	1	8		2	1	0	1	1		1		1		1		3
SNNP	MisrakAzernet	2017-11-02	0	9	1	30	5	2			4		1	1	1	3	25	99	2	2	26	2					2		1	1	2	4	1	3		2	0	20	0			1		1		5		3
Amhara	MoretnaJeru	2017-11-01	1	8	1	20	95	1	1	8	1		1	1	1	8	18	27	1	1	19	2					2		1	0	1	3	3	3		2	0	30	0			1		1		5		3
Amhara	MoretnaJeru	2017-11-02	1	7	1	22	95	1	1	9	1		1	1	1	9	19	24	1	1	1	2					2		1	0	1	3	3	3		2	0	15	0			1		1		5		3
Amhara	MoretnaJeru	2017-11-01	1	2	1	40	95	2			1		1	1	1	3	25	30	8	8	25	1	2	1	5		2		4	4	8	7	1	8		2	0	30	0			1		1		5		3
Amhara	MoretnaJeru	2017-11-01	0	5	1	21	3	1	1	10	1		1	1	2		18	29	1	1	20	2					2		0	1	1	3	3	12	Bono	2	0	40	0			1		1		5		3
Amhara	MoretnaJeru	2017-11-01	0	9	1	21	95	1	1	8	1		1	1	1	7	19	24	1	1	20	2					2		0	1	1	3	3	3		2	2	0	0			1		1		5		3
Amhara	MoretnaJeru	2017-11-01	1	4	1	20	2	1	1	13	1		1	1	1	8	18	24	1	1	20	2					2		1	0	1	3	3	12	Bono	2	0	20	0			1		1		5		3
Amhara	MoretnaJeru	2017-11-02	1	6	2	23	95	1	1	8	1		1	1	1	9	15	30	2	2	17	2					2		1	1	2	4	1	8		2	0	30	1	3		3		3		5		3
[truncated: 725 more rows]
[truncated: 206 more columns]
